# Supplementary material for: Ligand dependent gene regulation by transient ERα clustered enhancers
Source: PLoS Genet. 2020 Jan 6;16(1):e1008516. doi: 10.1371/journal.pgen.1008516 (PMC6975561; doi:10.1371/journal.pgen.1008516)
Supplement: S1 Movie — Rest period 4.8sec, exposure 3.2 sec. total interval 8 sec. Three movies taken for different periods were stitched together. (ZIP) [file pgen.1008516.s011.zip]

Archive with 3 entries (2 files):
- ERa_treated_Live_Cell_S1_trimmed.avi
- __MACOSX/
- __MACOSX/._ERa_treated_Live_Cell_S1_trimmed.avi
