# Supplementary material for: Ligand dependent gene regulation by transient ERα clustered enhancers
Source: PLoS Genet. 2020 Jan 6;16(1):e1008516. doi: 10.1371/journal.pgen.1008516 (PMC6975561; doi:10.1371/journal.pgen.1008516)
Supplement: S5 Table — (XLSX) [file pgen.1008516.s017.xlsx]

## Sheet: All ERa E2 Peaks
chr	start	end
chr1	567529	567654
chr1	569873	569998
chr1	815382	815589
chr1	816701	817117
chr1	823427	823577
chr1	1000021	1000249
chr1	1008963	1009634
chr1	1014803	1014903
chr1	1015605	1015870
chr1	1071967	1072171
chr1	1246126	1246279
chr1	1316044	1316144
chr1	1368694	1368794
chr1	1505603	1505728
chr1	1553920	1554071
chr1	1608211	1608361
chr1	1609912	1610039
chr1	1812806	1813020
chr1	1830799	1831526
chr1	1953583	1953743
chr1	2054347	2054472
chr1	2055633	2055813
chr1	2142402	2142528
chr1	2282313	2282413
chr1	2379417	2379553
chr1	2457643	2457743
chr1	2623472	2623572
chr1	2627452	2627578
chr1	2629170	2629296
chr1	2727734	2727834
chr1	2852505	2852605
chr1	3002376	3002639
chr1	3130145	3130646
chr1	3237036	3237202
chr1	3253954	3254201
chr1	3254855	3255203
chr1	3370040	3370198
chr1	3527880	3528069
chr1	3748832	3749241
chr1	3822341	3822441
chr1	4672340	4672469
chr1	5373054	5373257
chr1	5433400	5433611
chr1	5494223	5494507
chr1	5495180	5495445
chr1	5733883	5733983
chr1	5827075	5827340
chr1	6158165	6158463
chr1	6161111	6161427
chr1	6163726	6163826
chr1	6218049	6218235
chr1	6253558	6253658
chr1	6263735	6263860
chr1	6319682	6319811
chr1	6416129	6416229
chr1	6474177	6474277
chr1	6543164	6543581
chr1	6671775	6672096
chr1	6682731	6683087
chr1	6750955	6751080
chr1	6938489	6938672
chr1	6969866	6970880
chr1	7019503	7020082
chr1	7020461	7020941
chr1	7036134	7036376
chr1	7166833	7167181
chr1	7170421	7170658
chr1	7283922	7284219
chr1	7285025	7285156
chr1	7288782	7289087
chr1	7347144	7347305
chr1	7384762	7384862
chr1	7386434	7386636
chr1	7403587	7403687
chr1	7507778	7508366
chr1	7589087	7589489
chr1	7600853	7601227
chr1	7605447	7605573
chr1	7669652	7669937
chr1	7745766	7745920
chr1	8251324	8251590
chr1	8254707	8254832
chr1	8257918	8258476
chr1	8260570	8260696
chr1	8378193	8378445
chr1	8451355	8451511
chr1	8455507	8455820
chr1	8802200	8802346
chr1	8824026	8824155
chr1	8976630	8976760
chr1	9062077	9062177
chr1	9098459	9098559
chr1	9363157	9363423
chr1	9375497	9375804
chr1	9385819	9386281
chr1	9406162	9406363
chr1	9444787	9445044
chr1	9449851	9450217
chr1	9536920	9537020
chr1	9542741	9542907
chr1	9922999	9923392
chr1	10010448	10010910
chr1	10078592	10079010
chr1	10118712	10118812
chr1	10461081	10461323
chr1	10576611	10576808
chr1	10596713	10596863
chr1	10697644	10697744
chr1	10700629	10700844
chr1	10733941	10734362
chr1	10752573	10752929
chr1	10770599	10770989
chr1	10787791	10788138
chr1	10790124	10790334
chr1	10795857	10796083
chr1	10811165	10811561
chr1	10812392	10812852
chr1	10853979	10854163
chr1	11434470	11434849
chr1	11918965	11919162
chr1	11927595	11927814
chr1	12545586	12545992
chr1	12546352	12546867
chr1	12609640	12610037
chr1	12618083	12618209
chr1	12660136	12660799
chr1	12693109	12693270
chr1	13904199	13904491
chr1	14021166	14021266
chr1	14609188	14609464
chr1	14928838	14928963
chr1	15169922	15170135
chr1	15173062	15173218
chr1	15240394	15240759
chr1	15252539	15252841
chr1	15303746	15304154
chr1	15342170	15342859
chr1	15343622	15344021
chr1	15348001	15348207
chr1	15351957	15352499
chr1	15374920	15375509
chr1	15498699	15498891
chr1	15556300	15556812
chr1	15611514	15611778
chr1	15731697	15732121
chr1	15784460	15784612
chr1	15789435	15790391
chr1	15809514	15809739
chr1	16034308	16034588
chr1	16084493	16084593
chr1	16340121	16340221
chr1	16396466	16396779
chr1	16421909	16422176
chr1	16445985	16446182
chr1	16500333	16500433
chr1	16502325	16502735
chr1	16538912	16539278
chr1	16827322	16827422
chr1	16837988	16838113
chr1	16891108	16891208
chr1	16919419	16919519
chr1	16924216	16924316
chr1	16927733	16927974
chr1	16934730	16935404
chr1	16935957	16936268
chr1	16937870	16938038
chr1	16938331	16938742
chr1	16940571	16941185
chr1	17043893	17044120
chr1	17053411	17053511
chr1	17339700	17339870
chr1	17356102	17356303
chr1	17382710	17383045
chr1	17425339	17425815
chr1	17563874	17564293
chr1	17571817	17571983
chr1	17634795	17634895
chr1	17641057	17641736
chr1	17666551	17666712
chr1	17671425	17671725
chr1	17745022	17745122
chr1	17795509	17795609
chr1	17799253	17799672
chr1	17829330	17829562
chr1	17837458	17837558
chr1	17846849	17847399
chr1	17851547	17851978
chr1	17855767	17856534
chr1	17857764	17857864
chr1	17886407	17886566
chr1	17926167	17926487
chr1	18160929	18161293
chr1	18205429	18205811
chr1	18351768	18352011
chr1	18359290	18359390
chr1	18391234	18391390
chr1	18421753	18421853
chr1	18478803	18478903
chr1	18492669	18493150
chr1	18514672	18515055
chr1	18516880	18517458
chr1	18646575	18646999
chr1	18649676	18649943
chr1	18692380	18692990
chr1	18695849	18696152
chr1	18710535	18710958
chr1	18725107	18725426
chr1	18747667	18747767
chr1	18753129	18753281
chr1	18878610	18878785
chr1	18932795	18932895
chr1	18945654	18945996
chr1	18961512	18961856
chr1	19020889	19020989
chr1	19113471	19113633
chr1	19118277	19118377
chr1	19203490	19203753
chr1	19258291	19258501
chr1	19286149	19286249
chr1	19333994	19334376
chr1	19752232	19752663
chr1	19753642	19754147
chr1	19798680	19798840
chr1	19835509	19835795
chr1	19908649	19909084
chr1	19918982	19919378
chr1	19919740	19920108
chr1	19923100	19923886
chr1	20066386	20066486
chr1	20143486	20143721
chr1	20401702	20401802
chr1	20431838	20431967
chr1	20435452	20435834
chr1	20470113	20470213
chr1	20508223	20508375
chr1	20540007	20540107
chr1	20559139	20559239
chr1	20682335	20682665
chr1	20683274	20684188
chr1	20685211	20685468
chr1	21111327	21111539
chr1	21196299	21196654
chr1	21214079	21214179
chr1	21568115	21568591
chr1	21569483	21569636
chr1	21573516	21574081
chr1	21581136	21581490
chr1	21594998	21595308
chr1	21660608	21660737
chr1	21663475	21663807
chr1	21704736	21704894
chr1	21713013	21713268
chr1	21728248	21728620
chr1	21768037	21768277
chr1	21771271	21771396
chr1	21781633	21781733
chr1	21870193	21870318
chr1	21948566	21948952
chr1	21952224	21952564
chr1	21956587	21956687
chr1	21958495	21958680
chr1	21960571	21960993
chr1	21962139	21962412
chr1	21965257	21965991
chr1	22131045	22131202
chr1	22231399	22231525
chr1	22281057	22281320
chr1	22297100	22297230
chr1	22309488	22309588
chr1	22467226	22467396
chr1	22468098	22468291
chr1	22582186	22582514
chr1	22586340	22586440
chr1	22615400	22615643
chr1	22739172	22739546
chr1	22769067	22769275
chr1	22795969	22796351
chr1	22798949	22799993
chr1	22805808	22805986
chr1	22952412	22952805
chr1	23437427	23437553
chr1	23449910	23450197
chr1	23481766	23481975
chr1	23632900	23633064
chr1	23693270	23693503
chr1	23720681	23720862
chr1	23776450	23776550
chr1	23857316	23857786
chr1	23858241	23858650
chr1	23860754	23861110
chr1	23880730	23881025
chr1	23997211	23997393
chr1	24151445	24151715
chr1	24327916	24328066
chr1	24392320	24392473
chr1	24481645	24481816
chr1	24487839	24487939
chr1	24612832	24612932
chr1	24691093	24691362
chr1	24726829	24726929
chr1	24747082	24747465
chr1	24894349	24895045
chr1	24896820	24897377
chr1	24901459	24901840
chr1	24912597	24912732
chr1	24931799	24931924
chr1	24932241	24932478
chr1	24948488	24948702
chr1	25005193	25005293
chr1	25019248	25019348
chr1	25096256	25096581
chr1	25359945	25360045
chr1	25802679	25803010
chr1	25894698	25894958
chr1	26034860	26035066
chr1	26041317	26041453
chr1	26083384	26084042
chr1	26455909	26456009
chr1	26688090	26688406
chr1	26810312	26810626
chr1	26846518	26846672
chr1	26858443	26858543
chr1	26863625	26863795
chr1	27114819	27115003
chr1	27240538	27241036
chr1	27357822	27358120
chr1	27462917	27463044
chr1	27478551	27478787
chr1	27704189	27704427
chr1	27705996	27706170
chr1	27949575	27949675
chr1	27971517	27971994
chr1	28395269	28395495
chr1	28491401	28491501
chr1	28846818	28846971
chr1	29554097	29554453
chr1	29577774	29578188
chr1	30458396	30458524
chr1	30690829	30691144
chr1	30692160	30692425
chr1	30721839	30721939
chr1	30768996	30769651
chr1	30770645	30770904
chr1	30775556	30776459
chr1	30805714	30806198
chr1	30818285	30818925
chr1	30848589	30848847
chr1	30855591	30855951
chr1	30870897	30871393
chr1	30934660	30934823
chr1	30972637	30972737
chr1	31275880	31276041
chr1	31280016	31280142
chr1	31288548	31288713
chr1	31378765	31378995
chr1	31420160	31420313
chr1	31432198	31432298
chr1	31449970	31450124
chr1	31475198	31475412
chr1	31497668	31497864
chr1	31659422	31660184
chr1	31668715	31668954
chr1	31669604	31669858
chr1	31702449	31702549
chr1	31731605	31731829
chr1	31771828	31771961
chr1	31841351	31842161
chr1	31885632	31886012
chr1	31886445	31886632
chr1	32036679	32036882
chr1	32139333	32139891
chr1	32149837	32149984
chr1	32167053	32167153
chr1	32174819	32175045
chr1	32210942	32211042
chr1	32235364	32235464
chr1	32295888	32296796
chr1	32308320	32309002
chr1	32338164	32338289
chr1	32345702	32346156
chr1	32346577	32346771
chr1	32370806	32370906
chr1	32404245	32404505
chr1	32706068	32706423
chr1	32732914	32733014
chr1	32798447	32798809
chr1	32803471	32803597
chr1	32879578	32879830
chr1	32906851	32906978
chr1	33078007	33078107
chr1	33212841	33212941
chr1	33373182	33373336
chr1	33471434	33471709
chr1	33473645	33473969
chr1	33509339	33509519
chr1	33557945	33558102
chr1	34101938	34102038
chr1	34125920	34126561
chr1	34189665	34189886
chr1	34412385	34412808
chr1	34414386	34414514
chr1	34617120	34617220
chr1	35055253	35055573
chr1	35111516	35111616
chr1	35161846	35162091
chr1	35206273	35206434
chr1	35253258	35253358
chr1	35291258	35291612
chr1	35332002	35332102
chr1	35971425	35971933
chr1	36184433	36184689
chr1	36659659	36659759
chr1	36667209	36667336
chr1	36669305	36670130
chr1	36703275	36703375
chr1	36729477	36729602
chr1	36795371	36795654
chr1	36802478	36802686
chr1	36874136	36874266
chr1	36902571	36902671
chr1	36955262	36955362
chr1	37008778	37009052
chr1	37059602	37059761
chr1	37064570	37064670
chr1	37105807	37105965
chr1	37308452	37308552
chr1	37424123	37424223
chr1	37425719	37426033
chr1	37455591	37455952
chr1	37495478	37495695
chr1	37504224	37504645
chr1	37723894	37723994
chr1	37769512	37769638
chr1	37857608	37857765
chr1	37961122	37961585
chr1	38078526	38078951
chr1	38087111	38087244
chr1	38181442	38181542
chr1	38233870	38233970
chr1	38257128	38257285
chr1	38258890	38259436
chr1	38273366	38273520
chr1	38516570	38516727
chr1	38589391	38589592
chr1	38880838	38881313
chr1	38883250	38883350
chr1	38884228	38884588
chr1	38887133	38887757
chr1	38921727	38921882
chr1	39036966	39037127
chr1	39107988	39108354
chr1	39194736	39194979
chr1	39279238	39279338
chr1	39582692	39582904
chr1	39608446	39608976
chr1	39644576	39644904
chr1	39649984	39650111
chr1	39670237	39670337
chr1	39714812	39715090
chr1	39721002	39721408
chr1	40419477	40419840
chr1	40425910	40426358
chr1	40446458	40446705
chr1	40496264	40496483
chr1	40560642	40560825
chr1	40606004	40606211
chr1	40606657	40607232
chr1	40617785	40618140
chr1	40653128	40653253
chr1	40724460	40724610
chr1	40788812	40789026
chr1	41091160	41091333
chr1	41162086	41162441
chr1	41188994	41189137
chr1	41269658	41269956
chr1	41363903	41364184
chr1	41365106	41365490
chr1	41384995	41385436
chr1	41388694	41388859
chr1	41389246	41389794
chr1	41512193	41512368
chr1	41785837	41785965
chr1	41789216	41789524
chr1	41826770	41827071
chr1	41828984	41829284
chr1	41837907	41838166
chr1	41881300	41881400
chr1	41889422	41889622
chr1	41925960	41926286
chr1	41953720	41954663
chr1	42153734	42153914
chr1	42175861	42176177
chr1	42185240	42185582
chr1	42230555	42230791
chr1	42243922	42244500
chr1	42255063	42255933
chr1	42295603	42295870
chr1	42324386	42324628
chr1	42325744	42326296
chr1	42328405	42328558
chr1	42330487	42330612
chr1	42331870	42332545
chr1	42333757	42334303
chr1	42614728	42614881
chr1	42617774	42618191
chr1	42631412	42631565
chr1	42672105	42672205
chr1	43123196	43123527
chr1	43438866	43439442
chr1	43440783	43440883
chr1	43456323	43456635
chr1	43457940	43458562
chr1	43459255	43459557
chr1	43534092	43534243
chr1	43535242	43535467
chr1	43546580	43546843
chr1	43601700	43601980
chr1	43945659	43945759
chr1	43958567	43958836
chr1	43997392	43997846
chr1	44001908	44002008
chr1	44236523	44236704
chr1	44249423	44249865
chr1	44296385	44296945
chr1	44302331	44302502
chr1	44350751	44351371
chr1	44509464	44509564
chr1	44510873	44511025
chr1	44533217	44533651
chr1	44705114	44705436
chr1	44790151	44790251
chr1	44809118	44809286
chr1	44834251	44834551
chr1	45040087	45040607
chr1	45085850	45085990
chr1	45090650	45090890
chr1	45285163	45285553
chr1	45338273	45338373
chr1	45770252	45770826
chr1	45771121	45771350
chr1	45775180	45775588
chr1	45789496	45789662
chr1	45909422	45909522
chr1	45911326	45911426
chr1	45982359	45983138
chr1	45984985	45985330
chr1	46030376	46030501
chr1	46056272	46056636
chr1	46196626	46196726
chr1	46292990	46293213
chr1	46318445	46318839
chr1	46331817	46331943
chr1	46638242	46638342
chr1	46871654	46872009
chr1	46966972	46967205
chr1	46988418	46988625
chr1	47069189	47069437
chr1	47219706	47219806
chr1	47223036	47223973
chr1	47253883	47254282
chr1	47267861	47268123
chr1	47274362	47274462
chr1	47406040	47406361
chr1	47496847	47496947
chr1	47915747	47916216
chr1	48024936	48025162
chr1	48131513	48131811
chr1	48202569	48202669
chr1	48237428	48237989
chr1	48247764	48248468
chr1	48348258	48348595
chr1	48355019	48355350
chr1	48360266	48360743
chr1	48386651	48387117
chr1	48824904	48825139
chr1	49147029	49147506
chr1	49156165	49156265
chr1	49159044	49159281
chr1	49168429	49168660
chr1	49224436	49224787
chr1	49649480	49649580
chr1	49723182	49723282
chr1	50763012	50763112
chr1	51772519	51773151
chr1	51782283	51782481
chr1	51786924	51787601
chr1	51789960	51790231
chr1	51796011	51796327
chr1	52007404	52007908
chr1	52024158	52024665
chr1	52033250	52033723
chr1	52044394	52044767
chr1	52078190	52078567
chr1	52094955	52095142
chr1	52585362	52585830
chr1	52645740	52646116
chr1	53163690	53163815
chr1	53877451	53877811
chr1	53947197	53947416
chr1	53991530	53991727
chr1	53999878	54000137
chr1	54047961	54048204
chr1	54058518	54058793
chr1	54125984	54126227
chr1	54168172	54168354
chr1	54408043	54408314
chr1	54419786	54420848
chr1	54580563	54581029
chr1	54602959	54603093
chr1	54684057	54684326
chr1	54937422	54937547
chr1	54968749	54968849
chr1	55106634	55107500
chr1	55773289	55773445
chr1	55776724	55776887
chr1	55894812	55895058
chr1	55985667	55985936
chr1	56149774	56150004
chr1	56152024	56152183
chr1	56165029	56165188
chr1	56326495	56326666
chr1	56666153	56666374
chr1	56720081	56720181
chr1	56850933	56851153
chr1	56905397	56905614
chr1	56981764	56981893
chr1	56986942	56987184
chr1	57013653	57013858
chr1	57021135	57021511
chr1	57024168	57024268
chr1	57154127	57154320
chr1	57178721	57179012
chr1	57253875	57254405
chr1	57276974	57277296
chr1	57674655	57674829
chr1	58028624	58028841
chr1	58068053	58068153
chr1	58117516	58117616
chr1	58208071	58208171
chr1	58227364	58227529
chr1	59058312	59058533
chr1	59111839	59112095
chr1	59270732	59270857
chr1	59495527	59495768
chr1	59521593	59521977
chr1	59593161	59593436
chr1	59680553	59680653
chr1	59894244	59894344
chr1	60280887	60280987
chr1	60297491	60297751
chr1	60387721	60387821
chr1	60441796	60442038
chr1	60574085	60574257
chr1	60757146	60757271
chr1	60894041	60894141
chr1	60972462	60972596
chr1	61166042	61166417
chr1	61274275	61274588
chr1	61391244	61391466
chr1	61429024	61429180
chr1	61557307	61557407
chr1	61607254	61607502
chr1	61608834	61609056
chr1	61649514	61649738
chr1	61674123	61674223
chr1	61681189	61681847
chr1	61698055	61698249
chr1	61720482	61720798
chr1	61758704	61758884
chr1	61901632	61901818
chr1	61911566	61911752
chr1	61961937	61962681
chr1	61964071	61964393
chr1	62025256	62025649
chr1	62208092	62208531
chr1	62210052	62210245
chr1	63244006	63244193
chr1	63650745	63651252
chr1	63697048	63697285
chr1	63722564	63722954
chr1	63735314	63735473
chr1	64472825	64472925
chr1	64517746	64517871
chr1	64812217	64812370
chr1	64901820	64902339
chr1	64937573	64937723
chr1	65007890	65008020
chr1	65090637	65090762
chr1	65158836	65158936
chr1	65167757	65168012
chr1	65344699	65345097
chr1	65359027	65359272
chr1	65432337	65432583
chr1	65448731	65449383
chr1	65455242	65455342
chr1	65456375	65456676
chr1	65462640	65462820
chr1	65465554	65466039
chr1	65509861	65510552
chr1	65511243	65511368
chr1	65513757	65514115
chr1	65539705	65539831
chr1	65720504	65720639
chr1	66084496	66084757
chr1	66473050	66473150
chr1	66917937	66918037
chr1	67837414	67837687
chr1	67842003	67842156
chr1	67896493	67896621
chr1	67933988	67934219
chr1	68008589	68008837
chr1	68074754	68075145
chr1	68076318	68076470
chr1	68098491	68098737
chr1	68485193	68485367
chr1	68867270	68867513
chr1	69526625	69526725
chr1	69626999	69627408
chr1	70328849	70329009
chr1	70976554	70976841
chr1	71380944	71381612
chr1	71451412	71451771
chr1	71914216	71914949
chr1	71920011	71920111
chr1	71927158	71927459
chr1	71954490	71954832
chr1	71985854	71986195
chr1	71994921	71995219
chr1	72203855	72204310
chr1	72246848	72247142
chr1	72384404	72384586
chr1	72468696	72469181
chr1	72472204	72473290
chr1	72948731	72948881
chr1	73070599	73070699
chr1	73535309	73535471
chr1	74536914	74537039
chr1	74710866	74711140
chr1	74794723	74794904
chr1	74897810	74898380
chr1	74939308	74939563
chr1	74951189	74951289
chr1	75012928	75013028
chr1	75015183	75015548
chr1	75117866	75118682
chr1	75155810	75156158
chr1	75168954	75169608
chr1	75170138	75170344
chr1	75619978	75620103
chr1	75684057	75684465
chr1	75800989	75801144
chr1	76525332	76525432
chr1	76730773	76731140
chr1	76989926	76990113
chr1	77103380	77103506
chr1	77229537	77229637
chr1	77238204	77238383
chr1	77409778	77410246
chr1	77410669	77411073
chr1	77913225	77913434
chr1	79266435	79266812
chr1	79267650	79267750
chr1	79353640	79353846
chr1	79393619	79393896
chr1	79486328	79486453
chr1	79626761	79626886
chr1	79698588	79698748
chr1	79756888	79757043
chr1	79768127	79768283
chr1	79814057	79814196
chr1	79826820	79827327
chr1	79829723	79829848
chr1	79857834	79858591
chr1	80014541	80014680
chr1	80595023	80595332
chr1	80625891	80626153
chr1	80955227	80955327
chr1	81379548	81379835
chr1	81383003	81383130
chr1	81384136	81384398
chr1	81500153	81500383
chr1	81624687	81624787
chr1	81632730	81633156
chr1	81659054	81659210
chr1	81667939	81668297
chr1	81869671	81869796
chr1	82126051	82126243
chr1	82597747	82597847
chr1	82615896	82616106
chr1	82829271	82829549
chr1	82852313	82852964
chr1	83015535	83015708
chr1	83070201	83070405
chr1	83330297	83330621
chr1	83521287	83521735
chr1	83629770	83629949
chr1	84133230	84133514
chr1	84261894	84262177
chr1	84279198	84279463
chr1	84297596	84297960
chr1	84609645	84609771
chr1	84656166	84656438
chr1	84658377	84658477
chr1	84659395	84659495
chr1	84700955	84701106
chr1	85069972	85070097
chr1	85225393	85225805
chr1	85295630	85296036
chr1	85312952	85313184
chr1	85401510	85401765
chr1	85517358	85517534
chr1	85539409	85539549
chr1	85744440	85744655
chr1	85763460	85763920
chr1	85961175	85961553
chr1	85969999	85970237
chr1	86002820	86002920
chr1	86016659	86016876
chr1	86288401	86288737
chr1	86296142	86296630
chr1	87258807	87259041
chr1	87453146	87453376
chr1	87458678	87458868
chr1	87525985	87526374
chr1	87666846	87666973
chr1	87889273	87889373
chr1	87889822	87889966
chr1	87940170	87940492
chr1	88180708	88181157
chr1	88300744	88300905
chr1	88337608	88337708
chr1	88759169	88759857
chr1	88920533	88920691
chr1	88975092	88975307
chr1	89348080	89348214
chr1	89514719	89514967
chr1	89777671	89777839
chr1	89990530	89990710
chr1	90208920	90209250
chr1	90696690	90696958
chr1	91316821	91317006
chr1	91565391	91566238
chr1	92215375	92215595
chr1	92234366	92234653
chr1	92239461	92239668
chr1	92241441	92241722
chr1	92243271	92243451
chr1	92261966	92262146
chr1	92424708	92424972
chr1	93222161	93222261
chr1	93252159	93252320
chr1	93399189	93399374
chr1	93459587	93459986
chr1	94064868	94065199
chr1	94135745	94135899
chr1	94221284	94221617
chr1	94245227	94245636
chr1	94247332	94247651
chr1	94312940	94313040
chr1	94374297	94374609
chr1	94566479	94566901
chr1	94583438	94583760
chr1	94715901	94716160
chr1	94717962	94718239
chr1	94789225	94789376
chr1	94823370	94823548
chr1	94872136	94872341
chr1	94888593	94888913
chr1	94891484	94891636
chr1	95083108	95083258
chr1	95112158	95112258
chr1	95362195	95362295
chr1	95426776	95426876
chr1	95590424	95590827
chr1	96525435	96525621
chr1	96526216	96526347
chr1	97448784	97449036
chr1	97458847	97459073
chr1	99183172	99183376
chr1	100064849	100065057
chr1	100214063	100214267
chr1	100352831	100353190
chr1	100431726	100431877
chr1	100669733	100669833
chr1	100812014	100812290
chr1	100843279	100843379
chr1	100896040	100896192
chr1	100951414	100951686
chr1	101669700	101669850
chr1	101723684	101723784
chr1	101831606	101831887
chr1	102207597	102207757
chr1	102372867	102373160
chr1	102517598	102518148
chr1	102705473	102706208
chr1	102899978	102900394
chr1	103277354	103277479
chr1	103291713	103291813
chr1	103298636	103298995
chr1	103303135	103303328
chr1	107930697	107930797
chr1	107963131	107963486
chr1	108113482	108113633
chr1	108281287	108281422
chr1	108297595	108297720
chr1	108298867	108299662
chr1	108308231	108308482
chr1	108397180	108397458
chr1	108479224	108479661
chr1	108696488	108696650
chr1	108741698	108742252
chr1	108763225	108763411
chr1	108778161	108778287
chr1	109347378	109347556
chr1	109354314	109354641
chr1	109639110	109639235
chr1	109680743	109680868
chr1	109741679	109742384
chr1	109782808	109782908
chr1	109788795	109789263
chr1	109829475	109829874
chr1	110115906	110116006
chr1	110266931	110267375
chr1	110268279	110268459
chr1	110272338	110272438
chr1	110285670	110285796
chr1	110326096	110326196
chr1	110422041	110422208
chr1	110490646	110490897
chr1	110493074	110493474
chr1	110530199	110530427
chr1	110548557	110548936
chr1	110617810	110618059
chr1	110641064	110641219
chr1	110735235	110735373
chr1	110782858	110782958
chr1	110788664	110788936
chr1	110881064	110881164
chr1	111078270	111078517
chr1	111153196	111153429
chr1	111155099	111155385
chr1	111288963	111289574
chr1	111642019	111642144
chr1	111970300	111970705
chr1	112015801	112016373
chr1	112055944	112056539
chr1	112057454	112057718
chr1	112436247	112436531
chr1	112521387	112521719
chr1	112530552	112530801
chr1	113137265	113137477
chr1	113256175	113256464
chr1	113411881	113412215
chr1	113469760	113469980
chr1	113689482	113689720
chr1	113690591	113690767
chr1	113760120	113760446
chr1	113853811	113853911
chr1	113930997	113931615
chr1	114046452	114046681
chr1	114331724	114331824
chr1	114333227	114333408
chr1	114352506	114352747
chr1	114356364	114356464
chr1	114361901	114362104
chr1	114367898	114367998
chr1	114373690	114373790
chr1	114400272	114400441
chr1	114402654	114402754
chr1	114418349	114418449
chr1	114452212	114452341
chr1	114466647	114466747
chr1	114474879	114475028
chr1	114479996	114480121
chr1	114485232	114485413
chr1	114485730	114485858
chr1	114500598	114500698
chr1	114501113	114501289
chr1	114501626	114501726
chr1	114518102	114518202
chr1	114518940	114519983
chr1	114531901	114532250
chr1	114543046	114543684
chr1	114560188	114560313
chr1	114576597	114577018
chr1	114582713	114582813
chr1	114585673	114586120
chr1	114592878	114592978
chr1	114594820	114594920
chr1	114597754	114597882
chr1	114657292	114657392
chr1	114685703	114685803
chr1	114709838	114710106
chr1	114776661	114776798
chr1	114778996	114779126
chr1	114796336	114796465
chr1	114803977	114804077
chr1	114806216	114806316
chr1	114810007	114810133
chr1	114813770	114814240
chr1	114816411	114816511
chr1	114820200	114820300
chr1	114822639	114822739
chr1	114825788	114826063
chr1	114831550	114831739
chr1	114833810	114834020
chr1	114843589	114843718
chr1	114862359	114862459
chr1	114867432	114867532
chr1	114870420	114870520
chr1	114875553	114875681
chr1	114901499	114901599
chr1	114902906	114903006
chr1	114912885	114913196
chr1	114915082	114915329
chr1	114918450	114918576
chr1	114919547	114919647
chr1	114926004	114926104
chr1	114931245	114931383
chr1	114933505	114933922
chr1	114935119	114935244
chr1	114936270	114936370
chr1	114937080	114937240
chr1	114938461	114938561
chr1	114939073	114939451
chr1	114940850	114940978
chr1	114943404	114943533
chr1	114949342	114949442
chr1	114950360	114950498
chr1	114951263	114951388
chr1	114952131	114952283
chr1	114956804	114956929
chr1	114958737	114958905
chr1	114959277	114959437
chr1	114959873	114959998
chr1	114963249	114963378
chr1	114967898	114968024
chr1	114968419	114968733
chr1	114971151	114971383
chr1	114971665	114971765
chr1	114972157	114972335
chr1	114974117	114974217
chr1	114975951	114976051
chr1	114976564	114976691
chr1	114977168	114977268
chr1	114978038	114978171
chr1	114981098	114981428
chr1	114985498	114985634
chr1	114988927	114989027
chr1	114992238	114992338
chr1	114999072	114999172
chr1	115003384	115003484
chr1	115004266	115004834
chr1	115005218	115005654
chr1	115009660	115010175
chr1	115010555	115010655
chr1	115014738	115014864
chr1	115019024	115019167
chr1	115019563	115019663
chr1	115033764	115033895
chr1	115034930	115035100
chr1	115035372	115035501
chr1	115038433	115038533
chr1	115039459	115039706
chr1	115044518	115045029
chr1	115050083	115050183
chr1	115050757	115050857
chr1	115055933	115056033
chr1	115056612	115056737
chr1	115061763	115061922
chr1	115062398	115062498
chr1	115063893	115063993
chr1	115065346	115065446
chr1	115066209	115066946
chr1	115067329	115067537
chr1	115067862	115068032
chr1	115068571	115068671
chr1	115070099	115070263
chr1	115070828	115070956
chr1	115082057	115082191
chr1	115086139	115086239
chr1	115088007	115088404
chr1	115088954	115089054
chr1	115091654	115091780
chr1	115093007	115093181
chr1	115093809	115093936
chr1	115099040	115099280
chr1	115100831	115101016
chr1	115106565	115106665
chr1	115110017	115110330
chr1	115111684	115111784
chr1	115113264	115113423
chr1	115115048	115115178
chr1	115117218	115117350
chr1	115119332	115119462
chr1	115120902	115121002
chr1	115121482	115121582
chr1	115123145	115123579
chr1	115127733	115127944
chr1	115130148	115130306
chr1	115133727	115133827
chr1	115136439	115136539
chr1	115139093	115139286
chr1	115140701	115140856
chr1	115143102	115143227
chr1	115143539	115144059
chr1	115145034	115145134
chr1	115146539	115146639
chr1	115146928	115147572
chr1	115151983	115152133
chr1	115152844	115152971
chr1	115153870	115154279
chr1	115154763	115154951
chr1	115155685	115156165
chr1	115157100	115157261
chr1	115157728	115158312
chr1	115160399	115160499
chr1	115161066	115161166
chr1	115161571	115162391
chr1	115162982	115163082
chr1	115163550	115164046
chr1	115165622	115165809
chr1	115167603	115168151
chr1	115168868	115168968
chr1	115170136	115170942
chr1	115171548	115171838
chr1	115174229	115174329
chr1	115175276	115175701
chr1	115179334	115179434
chr1	115180700	115180831
chr1	115182974	115183102
chr1	115185917	115186657
chr1	115186953	115187794
chr1	115188236	115188336
chr1	115188893	115189148
chr1	115195162	115195262
chr1	115196283	115196383
chr1	115197023	115197123
chr1	115197623	115197798
chr1	115199510	115199610
chr1	115199921	115200047
chr1	115200652	115200778
chr1	115202821	115202921
chr1	115203779	115203879
chr1	115204699	115204853
chr1	115206110	115206210
chr1	115208210	115208310
chr1	115210042	115210639
chr1	115213654	115213890
chr1	115225603	115225703
chr1	115226889	115227374
chr1	115229928	115230028
chr1	115235899	115236033
chr1	115237762	115238045
chr1	115245248	115245348
chr1	115246435	115246593
chr1	115249636	115249791
chr1	115250927	115251053
chr1	115254976	115255130
chr1	115257456	115257556
chr1	115260350	115260505
chr1	115260951	115261076
chr1	115262798	115262898
chr1	115268087	115268187
chr1	115271215	115271666
chr1	115272277	115272377
chr1	115273876	115274047
chr1	115278455	115278582
chr1	115282882	115283091
chr1	115290002	115290102
chr1	115290689	115290814
chr1	115291801	115292003
chr1	115293100	115293238
chr1	115295503	115296103
chr1	115297216	115297394
chr1	115298255	115298418
chr1	115302649	115302901
chr1	115304051	115304226
chr1	115304708	115304808
chr1	115308903	115309035
chr1	115311953	115312109
chr1	115314336	115314462
chr1	115314745	115314845
chr1	115319018	115319144
chr1	115320095	115320467
chr1	115322032	115322297
chr1	115337409	115337561
chr1	115349367	115349559
chr1	115356517	115356617
chr1	115357850	115357989
chr1	115359237	115359574
chr1	115361251	115361351
chr1	115454020	115454120
chr1	115470879	115471070
chr1	115502071	115502171
chr1	115517487	115517587
chr1	115566802	115566902
chr1	115571672	115572082
chr1	115582089	115582189
chr1	115625316	115625444
chr1	115722391	115722516
chr1	115943604	115943729
chr1	116207439	116207693
chr1	116208073	116208452
chr1	116255697	116255982
chr1	116358361	116358657
chr1	116405687	116405787
chr1	116534064	116534436
chr1	116551285	116551689
chr1	116553441	116553709
chr1	116670885	116671048
chr1	116689993	116690216
chr1	116702931	116703312
chr1	116709955	116710286
chr1	116785339	116785466
chr1	116809595	116809695
chr1	116810815	116811041
chr1	116832709	116832988
chr1	116860517	116860845
chr1	116925379	116925479
chr1	117034890	117035108
chr1	117161978	117162103
chr1	117170980	117171181
chr1	117194286	117194386
chr1	117195263	117195729
chr1	117209451	117209633
chr1	117312097	117312259
chr1	117334392	117334694
chr1	117368505	117368697
chr1	117401536	117401972
chr1	117420670	117420770
chr1	117422401	117422673
chr1	117462478	117462739
chr1	117527271	117527403
chr1	117556021	117556202
chr1	117560642	117560937
chr1	117758897	117759049
chr1	117811668	117811904
chr1	117845981	117846300
chr1	118134996	118135183
chr1	118360422	118360522
chr1	118389725	118390155
chr1	118400210	118400370
chr1	118659673	118659877
chr1	118759809	118759937
chr1	118832829	118832929
chr1	119099609	119099765
chr1	119247604	119247704
chr1	120203041	120203141
chr1	120325933	120326264
chr1	120328338	120328567
chr1	120333423	120333814
chr1	120561962	120562112
chr1	120568658	120568788
chr1	120574999	120575317
chr1	120625104	120625300
chr1	121121863	121122039
chr1	121138624	121138847
chr1	121140382	121140507
chr1	142553336	142553801
chr1	142567276	142567376
chr1	142571763	142571919
chr1	142573555	142573684
chr1	142575513	142575613
chr1	142580179	142580279
chr1	142583488	142583588
chr1	142589018	142589118
chr1	142590663	142590788
chr1	142602081	142602181
chr1	142652830	142652930
chr1	142786919	142787051
chr1	142788833	142788966
chr1	142808152	142808311
chr1	142811227	142811327
chr1	142821426	142821614
chr1	142894540	142894665
chr1	142897662	142897762
chr1	142898170	142898296
chr1	142907464	142907564
chr1	142914707	142914807
chr1	142920876	142920976
chr1	142923028	142923128
chr1	142939504	142939604
chr1	142949774	142949874
chr1	142953497	142953597
chr1	143152016	143152116
chr1	143278735	143278860
chr1	143281812	143282691
chr1	143497956	143498056
chr1	143540286	143540414
chr1	143543953	143544053
chr1	143651175	143651300
chr1	143661344	143661495
chr1	143668801	143668901
chr1	144518248	144518348
chr1	144532715	144532840
chr1	144537410	144537510
chr1	144597699	144598090
chr1	144598938	144599063
chr1	144679611	144679762
chr1	144919962	144920062
chr1	144988560	144988686
chr1	144992886	144993138
chr1	144996603	144996863
chr1	145007049	145007149
chr1	145009943	145010096
chr1	145010757	145010882
chr1	145012882	145012982
chr1	145018888	145018988
chr1	145021281	145021410
chr1	145025090	145025190
chr1	145025566	145025666
chr1	145028456	145028647
chr1	145030451	145030577
chr1	145035413	145035513
chr1	145047352	145047452
chr1	145056611	145056747
chr1	145061482	145061608
chr1	145064637	145064797
chr1	145065075	145065464
chr1	145068017	145068239
chr1	145079001	145079101
chr1	145081642	145081814
chr1	145087234	145087334
chr1	145087902	145088028
chr1	145091614	145091714
chr1	145097235	145097335
chr1	145098635	145098735
chr1	145099195	145099454
chr1	145104075	145104175
chr1	145105801	145105901
chr1	145109919	145110019
chr1	145113886	145114464
chr1	145116819	145116919
chr1	145117419	145117554
chr1	145194724	145194963
chr1	145213600	145213700
chr1	145233752	145233852
chr1	145246323	145246622
chr1	145268335	145268435
chr1	145269869	145269969
chr1	145277391	145277491
chr1	145291587	145291723
chr1	145323611	145323711
chr1	145447847	145448041
chr1	145669161	145669814
chr1	145687112	145687324
chr1	145723689	145723853
chr1	145726310	145727015
chr1	146501977	146502287
chr1	146713571	146713869
chr1	147022912	147023136
chr1	147141340	147142179
chr1	147188670	147189353
chr1	147727310	147727410
chr1	147809016	147809230
chr1	147848827	147849003
chr1	147986464	147986564
chr1	148233357	148233507
chr1	148560226	148560326
chr1	148676298	148676398
chr1	148847133	148847233
chr1	149205762	149205944
chr1	149209557	149209788
chr1	149306888	149306988
chr1	149362349	149362507
chr1	149732233	149732333
chr1	149747309	149747434
chr1	149989335	149989854
chr1	150331813	150332081
chr1	150784127	150784304
chr1	150818196	150818296
chr1	150951740	150951925
chr1	150954226	150954635
chr1	150964855	150965126
chr1	150976551	150976859
chr1	150980428	150980807
chr1	151020366	151020522
chr1	151302513	151302786
chr1	151485657	151485783
chr1	151486639	151486895
chr1	151488910	151489358
chr1	151738944	151739202
chr1	151754004	151754104
chr1	151762506	151762810
chr1	151828157	151828478
chr1	151841488	151841620
chr1	151941271	151941896
chr1	151945009	151945109
chr1	151966315	151966971
chr1	152000855	152000955
chr1	152019476	152019731
chr1	152151799	152151928
chr1	152188166	152188266
chr1	152365517	152365669
chr1	152701637	152701737
chr1	152715540	152716209
chr1	153003035	153003263
chr1	153467649	153467930
chr1	153483497	153483890
chr1	153492775	153493066
chr1	153559816	153560134
chr1	153581569	153581720
chr1	153624498	153624692
chr1	153940663	153940763
chr1	154059195	154059295
chr1	154162940	154163433
chr1	154166352	154166655
chr1	154181246	154181371
chr1	154301728	154302149
chr1	154307290	154307390
chr1	154313012	154313266
chr1	154390670	154390770
chr1	154402762	154403032
chr1	154711058	154711183
chr1	154771898	154772114
chr1	154782330	154782606
chr1	154792883	154793009
chr1	154801575	154801701
chr1	154835292	154835584
chr1	154887204	154887612
chr1	154913866	154914355
chr1	154968281	154968460
chr1	154973175	154973275
chr1	154995312	154995477
chr1	155011454	155011604
chr1	155063476	155063866
chr1	155095966	155096094
chr1	155149667	155149969
chr1	155160931	155161057
chr1	155161672	155161880
chr1	155164662	155164814
chr1	155277254	155277354
chr1	155294269	155294394
chr1	155349487	155349730
chr1	155660478	155660710
chr1	155788320	155788474
chr1	155795837	155795937
chr1	155799248	155799440
chr1	155812737	155812906
chr1	156012794	156013008
chr1	156023737	156023924
chr1	156072055	156072306
chr1	156087030	156087234
chr1	156182982	156183082
chr1	156186459	156186611
chr1	156370050	156370307
chr1	156427081	156427235
chr1	156586167	156586707
chr1	156662514	156662614
chr1	156678273	156678499
chr1	156737180	156737309
chr1	156800970	156801201
chr1	156822528	156822701
chr1	156955541	156955769
chr1	157102078	157102234
chr1	157204879	157205414
chr1	157338241	157338370
chr1	157408192	157408767
chr1	157422051	157422375
chr1	157479519	157479645
chr1	157998601	157998726
chr1	158042751	158042965
chr1	158127693	158127976
chr1	159870322	159870422
chr1	159940802	159941042
chr1	160030738	160030897
chr1	160031297	160031540
chr1	160404629	160405035
chr1	160445391	160445517
chr1	160523754	160523984
chr1	160593214	160593493
chr1	160806271	160806653
chr1	160919157	160919492
chr1	161088602	161088962
chr1	161368482	161368640
chr1	161414693	161414793
chr1	161536060	161536409
chr1	161558892	161559531
chr1	161617455	161617835
chr1	161640721	161641346
chr1	161691162	161691730
chr1	162104497	162104764
chr1	162122093	162122278
chr1	162128433	162128707
chr1	162129056	162129713
chr1	162133332	162133491
chr1	162135285	162135975
chr1	162138199	162138376
chr1	162237940	162238073
chr1	162249008	162249196
chr1	162255102	162255373
chr1	162299555	162299997
chr1	162358337	162358536
chr1	162378002	162378128
chr1	162671241	162671428
chr1	162711284	162711384
chr1	162762163	162762495
chr1	163482675	163482828
chr1	164559935	164560229
chr1	164567858	164568267
chr1	164676259	164676611
chr1	164717489	164718180
chr1	164726828	164727266
chr1	164731249	164731662
chr1	164822906	164823067
chr1	164886794	164886894
chr1	165128028	165128375
chr1	165132183	165132644
chr1	165133408	165133562
chr1	165155274	165155476
chr1	165236989	165237257
chr1	165297344	165297660
chr1	165336530	165336823
chr1	165459538	165459799
chr1	165511937	165512037
chr1	165513508	165513903
chr1	165696775	165696900
chr1	166009060	166009285
chr1	166050430	166050716
chr1	166054687	166055045
chr1	166572419	166572968
chr1	166578784	166579056
chr1	166579419	166579519
chr1	166710687	166710856
chr1	166793750	166794119
chr1	166794744	166794957
chr1	166807242	166807509
chr1	166809984	166810242
chr1	167800730	167800855
chr1	167895982	167896338
chr1	168318172	168318272
chr1	168415634	168415734
chr1	168585397	168585522
chr1	168596686	168596786
chr1	168600934	168601123
chr1	168876357	168876726
chr1	169078155	169078324
chr1	169478517	169478845
chr1	169479834	169480212
chr1	169486739	169487182
chr1	169498508	169499075
chr1	169509717	169509817
chr1	169541566	169541716
chr1	169579417	169579517
chr1	169659401	169659834
chr1	170105259	170105409
chr1	170187491	170187591
chr1	170677250	170677376
chr1	171226621	171226918
chr1	171227675	171228019
chr1	171393750	171393966
chr1	171534120	171534399
chr1	172287616	172287716
chr1	172494815	172494972
chr1	172499123	172499526
chr1	172599975	172600187
chr1	172611475	172611575
chr1	172612216	172612342
chr1	172698683	172698826
chr1	172715483	172716028
chr1	172862206	172862479
chr1	172945903	172946057
chr1	173446066	173446297
chr1	173469093	173469249
chr1	173837461	173837827
chr1	173987730	173988063
chr1	174450908	174451008
chr1	174526187	174526287
chr1	174553359	174553512
chr1	174572168	174572412
chr1	174972167	174972337
chr1	175147727	175147971
chr1	175149130	175149558
chr1	175156234	175156760
chr1	175340157	175340257
chr1	175549836	175549988
chr1	175642689	175643014
chr1	175897170	175897320
chr1	176299970	176300350
chr1	176469018	176469266
chr1	176560187	176560585
chr1	176607003	176607129
chr1	176672743	176673082
chr1	176747500	176747625
chr1	176792247	176792672
chr1	176793810	176793965
chr1	176796101	176796226
chr1	177032994	177033467
chr1	177041474	177041830
chr1	177114281	177114676
chr1	177244573	177244733
chr1	177270400	177270845
chr1	177274799	177275115
chr1	177280137	177280307
chr1	177388623	177388723
chr1	177409940	177410424
chr1	177417745	177418280
chr1	177445801	177446278
chr1	177540836	177541366
chr1	177554655	177555069
chr1	177588383	177588580
chr1	177589778	177590099
chr1	177759756	177760038
chr1	177882233	177882333
chr1	177920563	177920955
chr1	177988390	177988676
chr1	178096154	178096254
chr1	178624690	178625135
chr1	178694851	178695349
chr1	178974686	178975048
chr1	179139710	179139875
chr1	179292454	179292554
chr1	179301174	179301393
chr1	179340690	179340963
chr1	179341348	179341688
chr1	179368721	179368821
chr1	179843985	179844166
chr1	179852125	179852419
chr1	179900216	179900497
chr1	180123739	180123839
chr1	180136155	180136255
chr1	180136819	180137369
chr1	180197555	180198077
chr1	180213887	180214150
chr1	180899035	180899228
chr1	180923086	180923273
chr1	181096100	181096472
chr1	181102793	181103020
chr1	181442916	181443016
chr1	181461986	181462208
chr1	181686074	181686174
chr1	182065329	182065429
chr1	182080965	182081220
chr1	182098171	182098548
chr1	182110315	182110415
chr1	182213553	182213981
chr1	182284310	182284752
chr1	182299625	182299928
chr1	182332838	182333096
chr1	182449449	182449549
chr1	182572884	182573219
chr1	182602912	182603012
chr1	182615538	182615669
chr1	182640342	182640634
chr1	182672714	182672814
chr1	182878817	182878976
chr1	182992864	182993430
chr1	182995001	182995156
chr1	183157559	183157684
chr1	183191972	183192319
chr1	183211480	183211665
chr1	183218634	183218986
chr1	183231942	183232338
chr1	183250951	183251244
chr1	183280261	183280488
chr1	183300623	183300889
chr1	183301868	183302158
chr1	183538407	183538647
chr1	183829013	183829113
chr1	183829721	183830021
chr1	183922443	183922568
chr1	184332078	184332329
chr1	184342246	184342794
chr1	184377753	184377853
chr1	184396974	184397074
chr1	184452079	184452425
chr1	184486305	184486663
chr1	184505198	184505329
chr1	184516847	184517332
chr1	184536932	184537207
chr1	184537824	184538071
chr1	184595736	184596261
chr1	184616509	184616663
chr1	184633460	184633673
chr1	184772247	184772572
chr1	184943340	184943527
chr1	185286727	185286853
chr1	185296279	185296565
chr1	185596505	185596605
chr1	185614599	185615155
chr1	185616761	185617019
chr1	185684957	185685191
chr1	186122111	186122459
chr1	186201205	186201305
chr1	186464015	186464157
chr1	186631891	186632232
chr1	186734463	186734663
chr1	186967063	186967338
chr1	187005573	187005790
chr1	187024028	187024292
chr1	187178914	187179139
chr1	187198900	187199074
chr1	187258877	187259002
chr1	187282493	187282593
chr1	187328753	187329098
chr1	187350711	187350962
chr1	187501536	187501692
chr1	188143077	188143204
chr1	188401332	188402150
chr1	188416737	188416869
chr1	188458452	188458646
chr1	188484513	188485127
chr1	188565443	188565543
chr1	188739275	188739375
chr1	188862480	188862990
chr1	189282668	189282845
chr1	189491621	189491876
chr1	189531475	189531601
chr1	189665598	189665723
chr1	189688880	189689275
chr1	189709840	189710294
chr1	190096167	190096267
chr1	190244785	190244996
chr1	190254200	190254724
chr1	190334000	190334349
chr1	190818402	190818502
chr1	191018629	191018729
chr1	191119220	191119585
chr1	191122315	191122471
chr1	191396678	191397203
chr1	191671334	191671544
chr1	191792777	191793047
chr1	192018412	192018704
chr1	192069914	192070014
chr1	192730533	192730659
chr1	193399557	193400026
chr1	193426863	193427241
chr1	193448526	193448736
chr1	193888989	193889306
chr1	194749992	194750194
chr1	196335888	196335988
chr1	196535365	196535492
chr1	196743934	196744172
chr1	197001569	197001751
chr1	197152500	197152794
chr1	197226437	197226674
chr1	197291820	197292213
chr1	197439926	197440113
chr1	197454986	197455329
chr1	197742416	197742516
chr1	198078818	198078985
chr1	198624807	198624969
chr1	199264100	199264290
chr1	199354774	199354989
chr1	199615947	199616327
chr1	199840407	199840549
chr1	199964150	199964652
chr1	199985669	199986488
chr1	200060238	200060532
chr1	200076180	200076333
chr1	200083608	200084133
chr1	200087822	200088188
chr1	200240871	200241023
chr1	200271322	200271698
chr1	200287325	200287425
chr1	200306310	200306739
chr1	200398417	200398676
chr1	200455910	200456131
chr1	200522964	200523064
chr1	200858299	200858483
chr1	200905212	200905373
chr1	200906925	200907050
chr1	200967307	200967818
chr1	201014096	201014571
chr1	201029192	201029404
chr1	201125690	201125954
chr1	201184219	201184319
chr1	201255657	201255843
chr1	201293946	201294083
chr1	201322469	201322854
chr1	201464495	201464848
chr1	201574127	201574294
chr1	201985281	201985676
chr1	201987893	201987993
chr1	201992360	201992460
chr1	202075454	202075828
chr1	202077396	202077637
chr1	202081919	202082342
chr1	202101129	202102053
chr1	202152650	202152907
chr1	202171295	202171395
chr1	202238773	202239323
chr1	202303872	202304944
chr1	202501213	202501718
chr1	202804292	202804446
chr1	203028434	203028910
chr1	203055767	203056384
chr1	203058199	203059097
chr1	203071087	203071269
chr1	203154147	203154375
chr1	203253518	203253978
chr1	203282856	203283074
chr1	203322803	203322986
chr1	203353422	203353709
chr1	203378863	203378963
chr1	203398448	203398686
chr1	203488706	203488920
chr1	203569294	203569446
chr1	203574661	203574825
chr1	203725659	203725825
chr1	203889733	203889833
chr1	204047252	204047433
chr1	204073368	204073468
chr1	204099374	204099580
chr1	204110304	204110610
chr1	204114562	204114789
chr1	204136498	204136598
chr1	204149813	204149995
chr1	204349657	204350652
chr1	204685925	204686079
chr1	204698425	204698525
chr1	204719995	204720095
chr1	204732728	204733133
chr1	204872773	204872927
chr1	205164002	205164128
chr1	205168873	205168973
chr1	205204922	205205022
chr1	205288543	205288668
chr1	205319384	205319731
chr1	205322778	205323084
chr1	205326336	205326656
chr1	205436903	205437028
chr1	205475184	205475569
chr1	205487836	205487936
chr1	205544671	205544873
chr1	205554569	205554765
chr1	205617459	205617797
chr1	205621919	205622369
chr1	205624141	205624241
chr1	205638914	205639074
chr1	205640842	205640972
chr1	205864286	205864412
chr1	206572097	206572255
chr1	206862178	206862570
chr1	206868030	206868200
chr1	206881381	206881693
chr1	206904018	206904541
chr1	206970435	206970640
chr1	206988449	206988844
chr1	207015295	207015655
chr1	207016800	207017582
chr1	207020802	207021331
chr1	207068728	207068953
chr1	207071934	207072304
chr1	207074497	207075021
chr1	207076789	207077606
chr1	207079426	207079588
chr1	207083006	207083271
chr1	207148091	207148283
chr1	207738903	207739079
chr1	207828773	207828942
chr1	208013513	208013874
chr1	208063829	208064139
chr1	208121990	208122648
chr1	208124106	208124832
chr1	208233103	208233331
chr1	208242333	208242958
chr1	208243918	208244018
chr1	208287639	208287794
chr1	208548077	208548319
chr1	208649843	208650439
chr1	209363153	209363497
chr1	209393305	209393613
chr1	209427251	209427351
chr1	209708444	209708749
chr1	209710496	209710621
chr1	209711213	209711547
chr1	209719671	209720181
chr1	209801392	209801572
chr1	209900215	209900376
chr1	209919909	209920378
chr1	210324492	210324964
chr1	210438925	210439164
chr1	210443955	210444122
chr1	210465922	210466090
chr1	210540277	210540622
chr1	210690082	210690182
chr1	210896190	210896424
chr1	210903567	210903858
chr1	210962390	210962515
chr1	211190846	211191102
chr1	211287057	211287233
chr1	211295911	211296011
chr1	211360723	211361299
chr1	211361789	211361992
chr1	211432179	211432551
chr1	211643286	211643386
chr1	211675782	211676073
chr1	211683484	211683720
chr1	211694745	211695265
chr1	211776770	211777355
chr1	212220364	212220793
chr1	212251370	212251759
chr1	212311894	212312099
chr1	212527923	212528051
chr1	212636774	212636981
chr1	212640219	212640645
chr1	212731257	212731726
chr1	212864607	212864773
chr1	213093066	213093218
chr1	213248449	213248704
chr1	213305177	213305415
chr1	213404864	213404990
chr1	213596448	213596548
chr1	213612426	213612610
chr1	213724057	213724253
chr1	213743911	213744201
chr1	213821767	213821867
chr1	214158221	214158453
chr1	214418470	214418754
chr1	214435064	214435242
chr1	214443507	214443896
chr1	214500703	214501210
chr1	214588044	214588357
chr1	214611518	214611671
chr1	214873745	214873845
chr1	215175034	215175532
chr1	215271584	215271759
chr1	215598245	215599098
chr1	215647139	215647510
chr1	215655284	215655984
chr1	215673850	215674082
chr1	215713561	215714056
chr1	215718244	215718665
chr1	215917837	215917990
chr1	216645586	216645686
chr1	216874887	216875085
chr1	216993617	216993918
chr1	217145798	217146162
chr1	217297828	217298097
chr1	217299180	217299454
chr1	217489741	217489892
chr1	217493028	217493128
chr1	217536610	217536710
chr1	217749991	217750201
chr1	217882293	217882504
chr1	218654094	218654495
chr1	218790078	218790434
chr1	218846984	218847110
chr1	219566269	219566369
chr1	219737983	219738177
chr1	219834469	219834874
chr1	219951120	219951246
chr1	220057404	220057739
chr1	220509147	220509347
chr1	220511066	220511510
chr1	220528485	220528764
chr1	220537374	220537767
chr1	220538671	220538824
chr1	220816481	220816660
chr1	220905663	220905902
chr1	221509653	221509903
chr1	221843069	221843276
chr1	222096349	222096449
chr1	222185451	222185551
chr1	222269151	222269283
chr1	222491221	222491321
chr1	222491749	222491901
chr1	222575948	222576183
chr1	223205985	223206185
chr1	223322348	223322831
chr1	223324588	223324877
chr1	223384599	223384699
chr1	223385816	223386370
chr1	223476771	223476871
chr1	223492780	223493112
chr1	223530701	223530945
chr1	223609122	223609392
chr1	223617775	223618345
chr1	223686380	223686480
chr1	223842818	223843315
chr1	223871161	223871459
chr1	223900206	223900423
chr1	224048062	224048220
chr1	224211622	224211722
chr1	224391629	224391729
chr1	225072273	225072654
chr1	225091379	225092049
chr1	225102020	225102216
chr1	225111591	225111691
chr1	225638211	225638564
chr1	225990821	225990921
chr1	226085975	226086130
chr1	226249731	226249960
chr1	226826294	226826450
chr1	226925704	226925896
chr1	227050595	227050695
chr1	227594150	227594300
chr1	227795290	227795446
chr1	228081814	228081996
chr1	228112650	228112834
chr1	228124627	228124773
chr1	228268243	228268441
chr1	228330901	228331001
chr1	228619600	228619810
chr1	228636226	228636528
chr1	228771276	228771376
chr1	228820949	228821075
[truncated: 19,730 more rows]

## Sheet: Persistent ERa Peaks
chr	start	end
chr1	567491	567691
chr1	569835	570035
chr1	1009199	1009399
chr1	3254929	3255129
chr1	6543273	6543473
chr1	6671835	6672035
chr1	7019693	7019893
chr1	7507972	7508172
chr1	10010579	10010779
chr1	10078701	10078901
chr1	10770694	10770894
chr1	10811263	10811463
chr1	10812522	10812722
chr1	11434559	11434759
chr1	12545689	12545889
chr1	12546509	12546709
chr1	12609739	12609939
chr1	12660367	12660567
chr1	15303850	15304050
chr1	15342415	15342615
chr1	15343721	15343921
chr1	15611546	15611746
chr1	15731809	15732009
chr1	16934967	16935167
chr1	17356103	17356303
chr1	17563983	17564183
chr1	17799363	17799563
chr1	17847024	17847224
chr1	17856051	17856251
chr1	18161011	18161211
chr1	19753795	19753995
chr1	19908767	19908967
chr1	19923393	19923593
chr1	20431803	20432003
chr1	20683631	20683831
chr1	20683631	20683831
chr1	21196377	21196577
chr1	21214029	21214229
chr1	21568253	21568453
chr1	21569459	21569659
chr1	21595053	21595253
chr1	21728334	21728534
chr1	22796060	22796260
chr1	22799371	22799571
chr1	24896999	24897199
chr1	27240687	27240887
chr1	30775907	30776107
chr1	30818505	30818705
chr1	31659703	31659903
chr1	31841656	31841856
chr1	32036681	32036881
chr1	32308561	32308761
chr1	32345829	32346029
chr1	32798528	32798728
chr1	33471471	33471671
chr1	35291335	35291535
chr1	35971579	35971779
chr1	38078639	38078839
chr1	38887345	38887545
chr1	39608611	39608811
chr1	39644640	39644840
chr1	39714851	39715051
chr1	39721105	39721305
chr1	41162163	41162363
chr1	41389420	41389620
chr1	42255398	42255598
chr1	42325920	42326120
chr1	42332107	42332307
chr1	42333930	42334130
chr1	43458151	43458351
chr1	44296565	44296765
chr1	45770439	45770639
chr1	45982649	45982849
chr1	47223405	47223605
chr1	48386784	48386984
chr1	49147167	49147367
chr1	51772735	51772935
chr1	51787162	51787362
chr1	52033386	52033586
chr1	52044480	52044680
chr1	52094948	52095148
chr1	53877531	53877731
chr1	55773267	55773467
chr1	55894835	55895035
chr1	56149789	56149989
chr1	57254040	57254240
chr1	57277035	57277235
chr1	61608845	61609045
chr1	61681418	61681618
chr1	61962209	61962409
chr1	62210048	62210248
chr1	63722659	63722859
chr1	65448957	65449157
chr1	65462630	65462830
chr1	65510106	65510306
chr1	66917887	66918087
chr1	71381178	71381378
chr1	71914482	71914682
chr1	77409912	77410112
chr1	77410771	77410971
chr1	79266524	79266724
chr1	79393658	79393858
chr1	81632843	81633043
chr1	82829310	82829510
chr1	85225499	85225699
chr1	85763590	85763790
chr1	87526080	87526280
chr1	88759413	88759613
chr1	90696724	90696924
chr1	93399182	93399382
chr1	93459686	93459886
chr1	94888653	94888853
chr1	94891460	94891660
chr1	96525428	96525628
chr1	96526182	96526382
chr1	107963209	107963409
chr1	108281255	108281455
chr1	108299165	108299365
chr1	108696469	108696669
chr1	108741875	108742075
chr1	109788929	109789129
chr1	110268269	110268469
chr1	110788700	110788900
chr1	111289169	111289369
chr1	112056141	112056341
chr1	112057486	112057686
chr1	113137271	113137471
chr1	113256219	113256419
chr1	113689501	113689701
chr1	113931206	113931406
chr1	114352527	114352727
chr1	114519361	114519561
chr1	114576707	114576907
chr1	115019513	115019713
chr1	115167777	115167977
chr1	115175389	115175589
chr1	116255739	116255939
chr1	116358409	116358609
chr1	117209442	117209642
chr1	117401654	117401854
chr1	117420620	117420820
chr1	117422437	117422637
chr1	117556011	117556211
chr1	117811686	117811886
chr1	118659675	118659875
chr1	119099587	119099787
chr1	120333519	120333719
chr1	144919912	144920112
chr1	144992912	144993112
chr1	145025040	145025240
chr1	145114075	145114275
chr1	145116769	145116969
chr1	145447844	145448044
chr1	145669387	145669587
chr1	145726563	145726763
chr1	146502032	146502232
chr1	147141660	147141860
chr1	147188912	147189112
chr1	147727260	147727460
chr1	147809023	147809223
chr1	149209572	149209772
chr1	150784116	150784316
chr1	150954330	150954530
chr1	150976605	150976805
chr1	151302550	151302750
chr1	152365493	152365693
chr1	152701587	152701787
chr1	152715774	152715974
chr1	154163086	154163286
chr1	154390620	154390820
chr1	154914010	154914210
chr1	155277204	155277404
chr1	155660494	155660694
chr1	156586337	156586537
chr1	156955555	156955755
chr1	160031318	160031518
chr1	162129284	162129484
chr1	162255138	162255338
chr1	162299676	162299876
chr1	164559982	164560182
chr1	164567962	164568162
chr1	164717734	164717934
chr1	168596636	168596836
chr1	168876442	168876642
chr1	169078140	169078340
chr1	169478581	169478781
chr1	169479923	169480123
chr1	169498692	169498892
chr1	169541541	169541741
chr1	169659518	169659718
chr1	172499225	172499425
chr1	172599981	172600181
chr1	172715655	172715855
chr1	173446081	173446281
chr1	175642751	175642951
chr1	177410082	177410282
chr1	177417913	177418113
chr1	177541001	177541201
chr1	177554762	177554962
chr1	177759797	177759997
chr1	177882183	177882383
chr1	178624813	178625013
chr1	178695000	178695200
chr1	179301183	179301383
chr1	179341418	179341618
chr1	179368671	179368871
chr1	179843975	179844175
chr1	179900257	179900457
chr1	180136994	180137194
chr1	182213667	182213867
chr1	182284431	182284631
chr1	182602862	182603062
chr1	182615503	182615703
chr1	182672664	182672864
chr1	183192045	183192245
chr1	183232040	183232240
chr1	184342420	184342620
chr1	184377703	184377903
chr1	184486384	184486584
chr1	184595899	184596099
chr1	184772309	184772509
chr1	185614777	185614977
chr1	186122185	186122385
chr1	186631961	186632161
chr1	186967101	186967301
chr1	187024060	187024260
chr1	187328825	187329025
chr1	188401641	188401841
chr1	188458449	188458649
chr1	188484720	188484920
chr1	188739225	188739425
chr1	188862635	188862835
chr1	189282657	189282857
chr1	189688977	189689177
chr1	189709967	189710167
chr1	190254362	190254562
chr1	191122293	191122493
chr1	191396841	191397041
chr1	191671339	191671539
chr1	192018458	192018658
chr1	193889047	193889247
chr1	197455057	197455257
chr1	198624788	198624988
chr1	199985979	199986179
chr1	200076157	200076357
chr1	201574111	201574311
chr1	202082031	202082231
chr1	202101491	202101691
chr1	202101491	202101691
chr1	202304308	202304508
chr1	202501365	202501565
chr1	203028572	203028772
chr1	203058548	203058748
chr1	203569270	203569470
chr1	204099377	204099577
chr1	204110357	204110557
chr1	204114575	204114775
chr1	204350055	204350255
chr1	204350055	204350255
chr1	205322831	205323031
chr1	206862274	206862474
chr1	207015375	207015575
chr1	207017091	207017291
chr1	207020967	207021167
chr1	207068741	207068941
chr1	207074659	207074859
chr1	207077097	207077297
chr1	208650041	208650241
chr1	209719826	209720026
chr1	210540349	210540549
chr1	210903613	210903813
chr1	211287045	211287245
chr1	211694905	211695105
chr1	212251465	212251665
chr1	212640332	212640532
chr1	214158237	214158437
chr1	214443601	214443801
chr1	215598571	215598771
chr1	215647225	215647425
chr1	215655534	215655734
chr1	215713709	215713909
chr1	215718355	215718555
chr1	216993667	216993867
chr1	217297863	217298063
chr1	218654195	218654395
chr1	218790156	218790356
chr1	221843073	221843273
chr1	222491725	222491925
chr1	223322489	223322689
chr1	223385993	223386193
chr1	223617960	223618160
chr1	223842967	223843167
chr1	224048041	224048241
chr1	225072363	225072563
chr1	225638287	225638487
chr1	229517773	229517973
chr1	230636314	230636514
chr1	230816517	230816717
chr1	231007691	231007891
chr1	232328903	232329103
chr1	233679170	233679370
chr1	233840937	233841137
chr1	234774773	234774973
chr1	234860585	234860785
chr1	235012209	235012409
chr1	241872143	241872343
chr1	241964541	241964741
chr1	245966389	245966589
chr1	247267712	247267912
chr10	482139	482339
chr10	1311110	1311310
chr10	5545539	5545739
chr10	6195325	6195525
chr10	6196809	6197009
chr10	6338710	6338910
chr10	6339866	6340066
chr10	8126886	8127086
chr10	8170388	8170588
chr10	8449502	8449702
chr10	8768027	8768227
chr10	8794550	8794750
chr10	8898938	8899138
chr10	9080116	9080316
chr10	9220731	9220931
chr10	9228978	9229178
chr10	9230200	9230400
chr10	12192289	12192489
chr10	12647893	12648093
chr10	12914833	12915033
chr10	12914833	12915033
chr10	12923922	12924122
chr10	13843977	13844177
chr10	14449716	14449916
chr10	17487803	17488003
chr10	19521407	19521607
chr10	21919460	21919660
chr10	22922178	22922378
chr10	22972390	22972590
chr10	23133511	23133711
chr10	23370483	23370683
chr10	23953142	23953342
chr10	24157214	24157414
chr10	25623522	25623722
chr10	25673657	25673857
chr10	26504930	26505130
chr10	27271150	27271350
chr10	28209537	28209737
chr10	28785302	28785502
chr10	28789136	28789336
chr10	28944408	28944608
chr10	29214463	29214663
chr10	29321315	29321515
chr10	29394034	29394234
chr10	29396892	29397092
chr10	29413916	29414116
chr10	29919316	29919516
chr10	30101309	30101509
chr10	30811745	30811945
chr10	31394548	31394748
chr10	32048027	32048227
chr10	32632871	32633071
chr10	32649270	32649470
chr10	32940600	32940800
chr10	33641747	33641947
chr10	34716410	34716610
chr10	35310436	35310636
chr10	43521950	43522150
chr10	43606292	43606492
chr10	44092298	44092498
chr10	44668874	44669074
chr10	44732358	44732558
chr10	44988228	44988428
chr10	45966048	45966248
chr10	46966715	46966915
chr10	46990666	46990866
chr10	49496076	49496276
chr10	50022122	50022322
chr10	50023006	50023206
chr10	50627194	50627394
chr10	50807138	50807338
chr10	51547482	51547682
chr10	53779946	53780146
chr10	54003028	54003228
chr10	54195474	54195674
chr10	55601582	55601782
chr10	57899270	57899470
chr10	58424933	58425133
chr10	58543426	58543626
chr10	58978182	58978382
chr10	59861568	59861768
chr10	61083000	61083200
chr10	61110248	61110448
chr10	61548738	61548938
chr10	61639150	61639350
chr10	61725262	61725462
chr10	61791446	61791646
chr10	62608248	62608448
chr10	62702658	62702858
chr10	62835479	62835679
chr10	63031314	63031514
chr10	63169680	63169880
chr10	63678058	63678258
chr10	64605135	64605335
chr10	65390629	65390829
chr10	65471927	65472127
chr10	68862702	68862902
chr10	69847132	69847332
chr10	69968266	69968466
chr10	70571377	70571577
chr10	70973501	70973701
chr10	71074990	71075190
chr10	71079396	71079596
chr10	71344448	71344648
chr10	71841327	71841527
chr10	72611952	72612152
chr10	73272779	73272979
chr10	76581630	76581830
chr10	76659704	76659904
chr10	76661250	76661450
chr10	76881132	76881332
chr10	76924554	76924754
chr10	77486908	77487108
chr10	77493182	77493382
chr10	77875109	77875309
chr10	78733720	78733920
chr10	79047628	79047828
chr10	79342426	79342626
chr10	79366754	79366954
chr10	79649231	79649431
chr10	79732057	79732257
chr10	80652027	80652227
chr10	80888477	80888677
chr10	80918324	80918524
chr10	80922640	80922840
chr10	81774494	81774694
chr10	81869921	81870121
chr10	82050818	82051018
chr10	82726400	82726600
chr10	82727260	82727460
chr10	83658274	83658474
chr10	88073055	88073255
chr10	90234337	90234537
chr10	91968416	91968616
chr10	92472922	92473122
chr10	93120738	93120938
chr10	93316552	93316752
chr10	93431262	93431462
chr10	93882838	93883038
chr10	94650938	94651138
chr10	95194917	95195117
chr10	95200456	95200656
chr10	97667579	97667779
chr10	99096999	99097199
chr10	99331482	99331682
chr10	100767303	100767503
chr10	102060912	102061112
chr10	102643180	102643380
chr10	103653596	103653796
chr10	103880226	103880426
chr10	103967012	103967212
chr10	104470472	104470672
chr10	104928270	104928470
chr10	105649936	105650136
chr10	105691332	105691532
chr10	106240650	106240850
chr10	110358721	110358921
chr10	111662719	111662919
chr10	111770257	111770457
chr10	112549708	112549908
chr10	112550746	112550946
chr10	112582574	112582774
chr10	112617380	112617580
chr10	112867704	112867904
chr10	113813835	113814035
chr10	114250334	114250534
chr10	115342060	115342260
chr10	115438480	115438680
chr10	115681789	115681989
chr10	115687155	115687355
chr10	115816902	115817102
chr10	116109490	116109690
chr10	116311264	116311464
chr10	116353358	116353558
chr10	117424242	117424442
chr10	117902970	117903170
chr10	119942782	119942982
chr10	120385224	120385424
chr10	121077110	121077310
chr10	121423700	121423900
chr10	121447690	121447890
chr10	121448649	121448849
chr10	123269594	123269794
chr10	123316017	123316217
chr10	124291640	124291840
chr10	124987424	124987624
chr10	125396453	125396653
chr10	125481368	125481568
chr10	125503500	125503700
chr10	126416006	126416206
chr10	127313440	127313640
chr10	127322845	127323045
chr10	128232364	128232564
chr10	128506888	128507088
chr10	129127410	129127610
chr10	130339468	130339668
chr10	132925090	132925290
chr10	132927867	132928067
chr11	539972	540172
chr11	1516103	1516303
chr11	1817787	1817987
chr11	1852196	1852396
chr11	2214637	2214837
chr11	2504820	2505020
chr11	3435172	3435372
chr11	3840217	3840417
chr11	6831646	6831846
chr11	9105626	9105826
chr11	9131665	9131865
chr11	9918556	9918756
chr11	10416513	10416713
chr11	10764588	10764788
chr11	11476376	11476576
chr11	12270102	12270302
chr11	13356916	13357116
chr11	13740772	13740972
chr11	15637087	15637287
chr11	15923464	15923664
chr11	16978334	16978534
chr11	17010993	17011193
chr11	17427353	17427553
chr11	17791671	17791871
chr11	17946396	17946596
chr11	19818060	19818260
chr11	20053436	20053636
chr11	28364815	28365015
chr11	30543260	30543460
chr11	30560838	30561038
chr11	30890254	30890454
chr11	34306499	34306699
chr11	34655214	34655414
chr11	34686833	34687033
chr11	34689844	34690044
chr11	35317462	35317662
chr11	35387516	35387716
chr11	35411526	35411726
chr11	35412540	35412740
chr11	44165598	44165798
chr11	44322540	44322740
chr11	44610996	44611196
chr11	45843744	45843944
chr11	45845056	45845256
chr11	45969438	45969638
chr11	46385208	46385408
chr11	48063550	48063750
chr11	48073896	48074096
chr11	48817852	48818052
chr11	48845446	48845646
chr11	48858329	48858529
chr11	48863647	48863847
chr11	48877472	48877672
chr11	48942161	48942361
chr11	48955316	48955516
chr11	50534567	50534767
chr11	50765429	50765629
chr11	51219320	51219520
chr11	59643623	59643823
chr11	59644890	59645090
chr11	60100056	60100256
chr11	60524906	60525106
chr11	62420780	62420980
chr11	62907898	62908098
chr11	64644396	64644596
chr11	65147438	65147638
chr11	65186078	65186278
chr11	65470762	65470962
chr11	65904922	65905122
chr11	66516670	66516870
chr11	66795336	66795536
chr11	66829791	66829991
chr11	67016080	67016280
chr11	67445012	67445212
chr11	67785965	67786165
chr11	67805737	67805937
chr11	68714169	68714369
chr11	68890370	68890570
chr11	69069294	69069494
chr11	69330255	69330455
chr11	69348940	69349140
chr11	69962755	69962955
chr11	70105232	70105432
chr11	70651998	70652198
chr11	71192532	71192732
chr11	71910418	71910618
chr11	72493890	72494090
chr11	72497539	72497739
chr11	72903468	72903668
chr11	72904996	72905196
chr11	72905706	72905906
chr11	73780307	73780507
chr11	75044917	75045117
chr11	75503101	75503301
chr11	76483700	76483900
chr11	76632678	76632878
chr11	76731340	76731540
chr11	77861860	77862060
chr11	77867400	77867600
chr11	77971134	77971334
chr11	78560035	78560235
chr11	78771107	78771307
chr11	79065042	79065242
chr11	79983079	79983279
chr11	80431553	80431753
chr11	82715298	82715498
chr11	84319672	84319872
chr11	84398521	84398721
chr11	84798005	84798205
chr11	84848544	84848744
chr11	85539474	85539674
chr11	86210892	86211092
chr11	86417205	86417405
chr11	86487362	86487562
chr11	86711513	86711713
chr11	87465590	87465790
chr11	87635110	87635310
chr11	93383748	93383948
chr11	94564062	94564262
chr11	94578814	94579014
chr11	94825098	94825298
chr11	95800966	95801166
chr11	100904892	100905092
chr11	100949330	100949530
chr11	101170205	101170405
chr11	101207230	101207430
chr11	101312540	101312740
chr11	101557544	101557744
chr11	103423376	103423576
chr11	106331944	106332144
chr11	107279561	107279761
chr11	108395282	108395482
chr11	108538066	108538266
chr11	111205289	111205489
chr11	111298238	111298438
chr11	112163830	112164030
chr11	112578412	112578612
chr11	113441797	113441997
chr11	114186801	114187001
chr11	115342229	115342429
chr11	116679132	116679332
chr11	116942004	116942204
chr11	117173877	117174077
chr11	117799904	117800104
chr11	117927960	117928160
chr11	117928680	117928880
chr11	119780782	119780982
chr11	120172630	120172830
chr11	120394467	120394667
chr11	120507948	120508148
chr11	120683656	120683856
chr11	121196897	121197097
chr11	122433947	122434147
chr11	122967219	122967419
chr11	124734622	124734822
chr11	125953051	125953251
chr11	126235427	126235627
chr11	126252588	126252788
chr11	129194618	129194818
chr11	129574334	129574534
chr11	129688256	129688456
chr11	131562166	131562366
chr11	131566704	131566904
chr11	131767536	131767736
chr11	133085346	133085546
chr11_gl000202_random	12063	12263
chr12	568095	568295
chr12	622659	622859
chr12	633469	633669
chr12	834339	834539
chr12	1877145	1877345
chr12	2041469	2041669
chr12	2905115	2905315
chr12	3623507	3623707
chr12	4120950	4121150
chr12	4845221	4845421
chr12	6344694	6344894
chr12	6346749	6346949
chr12	6374005	6374205
chr12	6473158	6473358
chr12	8038700	8038900
chr12	9284869	9285069
chr12	11907345	11907545
chr12	12556699	12556899
chr12	12740041	12740241
chr12	13025335	13025535
chr12	13036369	13036569
chr12	13200131	13200331
chr12	14972961	14973161
chr12	15039347	15039547
chr12	15369531	15369731
chr12	15396376	15396576
chr12	18658291	18658491
chr12	20704326	20704526
chr12	22457391	22457591
chr12	25671657	25671857
chr12	26254637	26254837
chr12	26582267	26582467
chr12	27776728	27776928
chr12	28355727	28355927
chr12	29437104	29437304
chr12	30279023	30279223
chr12	31464172	31464372
chr12	31584370	31584570
chr12	31612955	31613155
chr12	31679245	31679445
chr12	31878141	31878341
chr12	31902267	31902467
chr12	31913105	31913305
chr12	31926503	31926703
chr12	31932834	31933034
chr12	38536702	38536902
chr12	38543715	38543915
chr12	40905030	40905230
chr12	43011603	43011803
chr12	43153469	43153669
chr12	44189724	44189924
chr12	45749755	45749955
chr12	45990117	45990317
chr12	46381569	46381769
chr12	46573509	46573709
chr12	46595397	46595597
chr12	46652949	46653149
chr12	46850189	46850389
chr12	46887656	46887856
chr12	46902895	46903095
chr12	47343901	47344101
chr12	47357758	47357958
chr12	47582645	47582845
chr12	48162265	48162465
chr12	48415831	48416031
chr12	48907179	48907379
chr12	49581803	49582003
chr12	50197881	50198081
chr12	50796406	50796606
chr12	51159377	51159577
chr12	51651273	51651473
chr12	52738671	52738871
chr12	53289047	53289247
chr12	53363889	53364089
chr12	53365828	53366028
chr12	53398099	53398299
chr12	53551789	53551989
chr12	53752759	53752959
chr12	54198341	54198541
chr12	54219155	54219355
chr12	54238906	54239106
chr12	54781439	54781639
chr12	55286057	55286257
chr12	55327369	55327569
chr12	58117103	58117303
chr12	58704583	58704783
chr12	59558753	59558953
chr12	60275189	60275389
chr12	61304523	61304723
chr12	63600709	63600909
chr12	63850857	63851057
chr12	64018248	64018448
chr12	64261049	64261249
chr12	64412920	64413120
chr12	64475057	64475257
chr12	65019207	65019407
chr12	67479739	67479939
chr12	67669537	67669737
chr12	67915859	67916059
chr12	67989072	67989272
chr12	68091286	68091486
chr12	69198111	69198311
chr12	69358995	69359195
chr12	69495450	69495650
chr12	69760121	69760321
chr12	69811709	69811909
chr12	69833850	69834050
chr12	71150064	71150264
chr12	71189658	71189858
chr12	72165025	72165225
chr12	73013153	73013353
chr12	73777685	73777885
chr12	74310592	74310792
chr12	75265480	75265680
chr12	76100173	76100373
chr12	76106131	76106331
chr12	76338319	76338519
chr12	77622235	77622435
chr12	79416817	79417017
chr12	80163459	80163659
chr12	80747216	80747416
chr12	81105758	81105958
chr12	81231881	81232081
chr12	81262487	81262687
chr12	81603713	81603913
chr12	82819962	82820162
chr12	87834151	87834351
chr12	88874948	88875148
chr12	88883029	88883229
chr12	89078409	89078609
chr12	89144525	89144725
chr12	89150067	89150267
chr12	89818873	89819073
chr12	89858593	89858793
chr12	90156633	90156833
chr12	90163153	90163353
chr12	91781375	91781575
chr12	91782529	91782729
chr12	91817532	91817732
chr12	92277543	92277743
chr12	92501734	92501934
chr12	92937279	92937479
chr12	93116521	93116721
chr12	93481295	93481495
chr12	93558182	93558382
chr12	94058992	94059192
chr12	95711959	95712159
chr12	97881302	97881502
chr12	97894435	97894635
chr12	97949849	97950049
chr12	97962219	97962419
chr12	97962219	97962419
chr12	98095769	98095969
chr12	98457981	98458181
chr12	98752314	98752514
chr12	99828927	99829127
chr12	101346391	101346591
chr12	102091079	102091279
chr12	102942384	102942584
chr12	103569483	103569683
chr12	103918274	103918474
chr12	104613887	104614087
chr12	105609192	105609392
chr12	105750420	105750620
chr12	107367478	107367678
chr12	107381658	107381858
chr12	108159192	108159392
chr12	110313255	110313455
chr12	110512175	110512375
chr12	112574911	112575111
chr12	113169780	113169980
chr12	113659697	113659897
chr12	115836161	115836361
chr12	116308055	116308255
chr12	116310111	116310311
chr12	116721695	116721895
chr12	116823741	116823941
chr12	116828281	116828481
chr12	116933165	116933365
chr12	118795153	118795353
chr12	118808739	118808939
chr12	119609249	119609449
chr12	119917199	119917399
chr12	121609197	121609397
chr12	121665145	121665345
chr12	122186847	122187047
chr12	123554433	123554633
chr12	123930392	123930592
chr12	124702581	124702781
chr12	124877625	124877825
chr12	130613318	130613518
chr12	132345341	132345541
chr13	20595632	20595832
chr13	22103764	22103964
chr13	22521004	22521204
chr13	23553320	23553520
chr13	24062710	24062910
chr13	24544424	24544624
chr13	25444654	25444854
chr13	26194127	26194327
chr13	26233396	26233596
chr13	26563051	26563251
chr13	27893637	27893837
chr13	28074902	28075102
chr13	28609361	28609561
chr13	29006070	29006270
chr13	29017157	29017357
chr13	30492997	30493197
chr13	30646818	30647018
chr13	30912818	30913018
chr13	31317443	31317643
chr13	31547102	31547302
chr13	31665423	31665623
chr13	32642452	32642652
chr13	32852156	32852356
chr13	33500896	33501096
chr13	33555713	33555913
chr13	33690652	33690852
chr13	33694022	33694222
chr13	33755465	33755665
chr13	33919838	33920038
chr13	33953570	33953770
chr13	34216915	34217115
chr13	37203814	37204014
chr13	37978422	37978622
chr13	39069500	39069700
chr13	39258948	39259148
chr13	39260234	39260434
chr13	39338742	39338942
chr13	40086823	40087023
chr13	40377507	40377707
chr13	40755818	40756018
chr13	41193684	41193884
chr13	41568040	41568240
chr13	41591384	41591584
chr13	41676102	41676302
chr13	42083068	42083268
chr13	43724064	43724264
chr13	45427794	45427994
chr13	45607864	45608064
chr13	46694515	46694715
chr13	46696005	46696205
chr13	46709388	46709588
chr13	46717343	46717543
chr13	47120581	47120781
chr13	47178859	47179059
chr13	47291654	47291854
chr13	50349525	50349725
chr13	50723289	50723489
chr13	52493775	52493975
chr13	54515514	54515714
chr13	54784709	54784909
chr13	55165813	55166013
chr13	60301165	60301365
chr13	60341967	60342167
chr13	64119817	64120017
chr13	64792295	64792495
chr13	65788757	65788957
chr13	69260419	69260619
chr13	69319797	69319997
chr13	71444168	71444368
chr13	72287245	72287445
chr13	72979712	72979912
chr13	73707797	73707997
chr13	75748274	75748474
chr13	75876123	75876323
chr13	80283541	80283741
chr13	81456400	81456600
chr13	82859407	82859607
chr13	82866623	82866823
chr13	82879841	82880041
chr13	83932665	83932865
chr13	91490883	91491083
chr13	91507817	91508017
chr13	92756184	92756384
chr13	97844478	97844678
chr13	98530585	98530785
chr13	98945657	98945857
chr13	98950175	98950375
chr13	99068604	99068804
chr13	99302639	99302839
chr13	99710913	99711113
chr13	100427087	100427287
chr13	104328757	104328957
chr13	104382811	104383011
chr13	105293753	105293953
chr13	106559301	106559501
chr13	107513780	107513980
chr13	109571781	109571981
chr13	109740083	109740283
chr13	110228639	110228839
chr13	110296528	110296728
chr13	110652373	110652573
chr13	113271143	113271343
chr13	113377268	113377468
chr13	113567855	113568055
chr13	113623163	113623363
chr13	113667820	113668020
chr13	113980001	113980201
chr13	114631690	114631890
chr14	21566845	21567045
chr14	22632608	22632808
chr14	22917150	22917350
chr14	23643328	23643528
chr14	24134663	24134863
chr14	30106661	30106861
chr14	32978950	32979150
chr14	33137137	33137337
chr14	34250493	34250693
chr14	34547441	34547641
chr14	34830563	34830763
chr14	34837442	34837642
chr14	37103587	37103787
chr14	37170209	37170409
chr14	37240123	37240323
chr14	37325453	37325653
chr14	37998933	37999133
chr14	38016360	38016560
chr14	38065207	38065407
chr14	38110370	38110570
chr14	38111567	38111767
chr14	38119937	38120137
chr14	38656991	38657191
chr14	38798683	38798883
chr14	39374795	39374995
chr14	40474377	40474577
chr14	40475316	40475516
chr14	40683020	40683220
chr14	40834656	40834856
chr14	41285770	41285970
chr14	41888950	41889150
chr14	41890090	41890290
chr14	42173092	42173292
chr14	42599956	42600156
chr14	43929998	43930198
chr14	44118857	44119057
chr14	44259934	44260134
chr14	44367496	44367696
chr14	45240764	45240964
chr14	46360720	46360920
chr14	46361893	46362093
chr14	50485147	50485347
chr14	50914332	50914532
chr14	51390942	51391142
chr14	51431368	51431568
chr14	52004704	52004904
chr14	52938163	52938363
chr14	53698074	53698274
chr14	54409110	54409310
chr14	54960128	54960328
chr14	55894172	55894372
chr14	56007969	56008169
chr14	57944927	57945127
chr14	57967869	57968069
chr14	58042874	58043074
chr14	58726002	58726202
chr14	59651767	59651967
chr14	59721219	59721419
chr14	59827914	59828114
chr14	60085965	60086165
chr14	60436060	60436260
chr14	61094901	61095101
chr14	61329131	61329331
chr14	61982149	61982349
chr14	62026103	62026303
chr14	62180807	62181007
chr14	64014665	64014865
chr14	64126601	64126801
chr14	64144669	64144869
chr14	64701768	64701968
chr14	65585137	65585337
chr14	67907358	67907558
chr14	67946838	67947038
chr14	68000475	68000675
chr14	68644712	68644912
chr14	68722689	68722889
chr14	68773485	68773685
chr14	68860374	68860574
chr14	68925431	68925631
chr14	69036843	69037043
chr14	69824381	69824581
chr14	69877811	69878011
chr14	69924201	69924401
chr14	70129689	70129889
chr14	71129435	71129635
chr14	71938517	71938717
chr14	71967515	71967715
chr14	73391037	73391237
chr14	74068893	74069093
chr14	74223413	74223613
chr14	74249302	74249502
chr14	74251529	74251729
chr14	74613819	74614019
chr14	74775508	74775708
chr14	75125373	75125573
chr14	75389193	75389393
chr14	75649807	75650007
chr14	75727079	75727279
chr14	75859418	75859618
chr14	75987769	75987969
chr14	76002219	76002419
chr14	77118099	77118299
chr14	77423885	77424085
chr14	77470691	77470891
chr14	77577659	77577859
chr14	77611061	77611261
chr14	77866671	77866871
chr14	78283876	78284076
chr14	78385079	78385279
chr14	79791473	79791673
chr14	79880069	79880269
chr14	80469580	80469780
chr14	80483033	80483233
chr14	80637914	80638114
chr14	82028362	82028562
chr14	86053731	86053931
chr14	88477132	88477332
chr14	88935456	88935656
chr14	89154381	89154581
chr14	90970060	90970260
chr14	91742861	91743061
chr14	91792473	91792673
chr14	91884579	91884779
chr14	92814515	92814715
chr14	93478081	93478281
chr14	93483801	93484001
chr14	93499462	93499662
chr14	93511524	93511724
chr14	94916531	94916731
chr14	95103171	95103371
chr14	95522953	95523153
chr14	95664057	95664257
chr14	95907391	95907591
chr14	95996853	95997053
chr14	96083021	96083221
chr14	96532082	96532282
chr14	96730249	96730449
chr14	97041217	97041417
chr14	97041217	97041417
chr14	97966507	97966707
chr14	98596205	98596405
chr14	99272974	99273174
chr14	99369961	99370161
chr14	99673953	99674153
chr14	100478526	100478726
chr14	100491721	100491921
chr14	100525863	100526063
chr14	100562874	100563074
chr14	100603615	100603815
chr14	101415769	101415969
chr14	101874857	101875057
chr14	102039861	102040061
chr14	103339931	103340131
chr14	104159917	104160117
chr14	104346371	104346571
chr14	104396719	104396919
chr14	105498705	105498905
chr14	106013482	106013682
chr14	106025783	106025983
chr14	106090961	106091161
chr14	106134791	106134991
chr15	27656123	27656323
chr15	30115322	30115522
chr15	31733295	31733495
chr15	33360210	33360410
chr15	38885731	38885931
chr15	39826628	39826828
chr15	39888599	39888799
chr15	39960770	39960970
chr15	40077192	40077392
chr15	40627173	40627373
chr15	41118353	41118553
chr15	42220344	42220544
chr15	42338904	42339104
chr15	42563384	42563584
chr15	42705973	42706173
chr15	49160872	49161072
chr15	49505196	49505396
chr15	50982571	50982771
chr15	51057212	51057412
chr15	51070424	51070624
chr15	51146943	51147143
chr15	51471332	51471532
chr15	51717198	51717398
chr15	51786744	51786944
chr15	51869158	51869358
chr15	52011280	52011480
chr15	52283288	52283488
chr15	52727234	52727434
chr15	52886705	52886905
chr15	52945998	52946198
chr15	52948505	52948705
chr15	52968454	52968654
chr15	53277314	53277514
chr15	53368368	53368568
chr15	53624098	53624298
chr15	53730235	53730435
chr15	54031910	54032110
chr15	57884003	57884203
chr15	59050382	59050582
chr15	60685244	60685444
chr15	63124622	63124822
chr15	63672756	63672956
chr15	63680061	63680261
chr15	63683801	63684001
chr15	64189065	64189265
chr15	64814199	64814399
chr15	64916192	64916392
chr15	65862277	65862477
chr15	66657416	66657616
chr15	66850832	66851032
chr15	68178305	68178505
chr15	69300508	69300708
chr15	69775126	69775326
chr15	69869347	69869547
chr15	69896449	69896649
chr15	70140984	70141184
chr15	70280254	70280454
chr15	70308604	70308804
chr15	70384303	70384503
chr15	70600686	70600886
chr15	70613614	70613814
chr15	70616510	70616710
chr15	70670537	70670737
chr15	70755232	70755432
chr15	71376291	71376491
chr15	71389062	71389262
chr15	71397146	71397346
chr15	71544615	71544815
chr15	72261530	72261730
chr15	72267865	72268065
chr15	74002513	74002713
chr15	74004365	74004565
chr15	75017047	75017247
chr15	75063409	75063609
chr15	75109582	75109782
chr15	75328581	75328781
chr15	75845105	75845305
chr15	75974811	75975011
chr15	76400443	76400643
chr15	78045645	78045845
chr15	78427764	78427964
chr15	78432661	78432861
chr15	80961229	80961429
chr15	80971815	80972015
chr15	81035607	81035807
chr15	81171065	81171265
chr15	81783895	81784095
chr15	83879566	83879766
chr15	83955055	83955255
chr15	84422716	84422916
chr15	87059016	87059216
chr15	87407456	87407656
chr15	87452538	87452738
chr15	87733694	87733894
chr15	87734896	87735096
chr15	88063876	88064076
chr15	88072123	88072323
chr15	89664724	89664924
chr15	89984590	89984790
chr15	89993710	89993910
chr15	90236920	90237120
chr15	90325569	90325769
chr15	90371390	90371590
chr15	90380580	90380780
chr15	90401907	90402107
chr15	90449400	90449600
chr15	90460044	90460244
chr15	90527730	90527930
chr15	91020889	91021089
chr15	92115428	92115628
chr15	92731546	92731746
chr15	93182474	93182674
chr15	93188891	93189091
chr15	93289274	93289474
chr15	94572788	94572988
chr15	96259549	96259749
chr15	96326634	96326834
chr15	96418690	96418890
chr15	96437704	96437904
chr15	96438878	96439078
chr15	96454898	96455098
chr15	96487647	96487847
chr15	96544792	96544992
chr15	96646583	96646783
chr15	96916054	96916254
chr15	99292523	99292723
chr15	99844127	99844327
chr15	101707827	101708027
chr15	101774491	101774691
chr15	101786153	101786353
chr15	101788703	101788903
chr16	366837	367037
chr16	500575	500775
chr16	501715	501915
chr16	638167	638367
chr16	803583	803783
chr16	1241293	1241493
chr16	1241293	1241493
chr16	1337963	1338163
chr16	1347057	1347257
chr16	1623307	1623507
chr16	1877729	1877929
chr16	2300494	2300694
chr16	2379847	2380047
chr16	2769331	2769531
chr16	2794761	2794961
chr16	3059991	3060191
chr16	3124555	3124755
chr16	4192597	4192797
chr16	4202357	4202557
chr16	4226885	4227085
chr16	4419174	4419374
chr16	8772589	8772789
chr16	8773158	8773358
chr16	8880296	8880496
chr16	8892113	8892313
chr16	9141573	9141773
chr16	9351076	9351276
chr16	14051763	14051963
chr16	14464201	14464401
chr16	14580837	14581037
chr16	15583333	15583533
chr16	17067987	17068187
chr16	17317361	17317561
chr16	17553375	17553575
chr16	20025472	20025672
chr16	20311677	20311877
chr16	20730459	20730659
chr16	20892543	20892743
chr16	23149247	23149447
chr16	23386293	23386493
chr16	23392728	23392928
chr16	25051817	25052017
chr16	25131025	25131225
chr16	27909207	27909407
chr16	28340524	28340724
chr16	29302240	29302440
chr16	29379231	29379431
chr16	30076705	30076905
chr16	30086589	30086789
chr16	33364299	33364499
chr16	33905841	33906041
chr16	33909448	33909648
chr16	33963612	33963812
chr16	33964631	33964831
chr16	46396640	46396840
chr16	46399953	46400153
chr16	46413243	46413443
chr16	46418540	46418740
chr16	46419419	46419619
chr16	46428686	46428886
chr16	46431363	46431563
chr16	46434309	46434509
chr16	47538661	47538861
chr16	48269700	48269900
chr16	48439537	48439737
chr16	49044320	49044520
chr16	50740222	50740422
chr16	53133468	53133668
chr16	53453146	53453346
chr16	53766437	53766637
chr16	53809555	53809755
chr16	54057242	54057442
chr16	54119395	54119595
chr16	54128677	54128877
chr16	54458106	54458306
chr16	54459635	54459835
chr16	54925745	54925945
chr16	56404843	56405043
chr16	56407027	56407227
chr16	56903581	56903781
chr16	66312033	66312233
chr16	68036767	68036967
chr16	68362012	68362212
chr16	68741826	68742026
chr16	68779625	68779825
chr16	69358531	69358731
chr16	69814743	69814943
chr16	70170609	70170809
chr16	70740885	70741085
chr16	71147697	71147897
chr16	71442944	71443144
chr16	72947309	72947509
chr16	72963405	72963605
chr16	73030603	73030803
chr16	73049637	73049837
chr16	75063833	75064033
chr16	75343880	75344080
chr16	75458509	75458709
chr16	76171953	76172153
chr16	77097529	77097729
chr16	77638061	77638261
chr16	79071655	79071855
chr16	79205767	79205967
chr16	79238445	79238645
chr16	79406219	79406419
chr16	80058007	80058207
chr16	80649713	80649913
chr16	80710580	80710780
chr16	80871551	80871751
chr16	82117634	82117834
chr16	82170935	82171135
chr16	82172202	82172402
chr16	82186294	82186494
chr16	83980593	83980793
chr16	84494595	84494795
chr16	84759215	84759415
chr16	85181047	85181247
chr16	85322235	85322435
chr16	85339823	85340023
chr16	85492679	85492879
chr16	85499699	85499899
chr16	85525518	85525718
chr16	85554605	85554805
chr16	85604069	85604269
chr16	85780047	85780247
chr16	85925096	85925296
chr16	86004427	86004627
chr16	86227499	86227699
chr16	87033799	87033999
chr16	87823625	87823825
chr16	87868254	87868454
chr16	87894267	87894467
chr16	88596098	88596298
chr16	88993691	88993891
chr16	88995085	88995285
chr16	89619271	89619471
chr17	1680289	1680489
chr17	1849340	1849540
chr17	2615232	2615432
chr17	4151271	4151471
chr17	4437379	4437579
chr17	4437379	4437579
chr17	5217216	5217416
chr17	5740409	5740609
chr17	6280495	6280695
chr17	6579428	6579628
chr17	7126732	7126932
chr17	7389665	7389865
chr17	7855179	7855379
chr17	8692463	8692663
chr17	8957558	8957758
chr17	9876975	9877175
chr17	13965417	13965617
chr17	15973727	15973927
chr17	16439865	16440065
chr17	16981855	16982055
chr17	17796043	17796243
chr17	18893508	18893708
chr17	19457791	19457991
chr17	22020645	22020845
chr17	26824883	26825083
chr17	26852425	26852625
chr17	26864049	26864249
chr17	26961267	26961467
chr17	27671422	27671622
chr17	29893661	29893861
chr17	31149524	31149724
chr17	31846774	31846974
chr17	32692339	32692539
chr17	35087395	35087595
chr17	35633565	35633765
chr17	37968814	37969014
chr17	38478474	38478674
chr17	38604978	38605178
chr17	38711742	38711942
chr17	38732666	38732866
chr17	38738597	38738797
chr17	38842504	38842704
chr17	38843651	38843851
chr17	38857414	38857614
chr17	39572296	39572496
chr17	39692320	39692520
chr17	39693239	39693439
chr17	40780148	40780348
chr17	41616865	41617065
chr17	43120568	43120768
chr17	43202035	43202235
chr17	43207531	43207731
chr17	43390843	43391043
chr17	43978581	43978781
chr17	45212953	45213153
chr17	45216059	45216259
chr17	45231948	45232148
chr17	45234256	45234456
chr17	45249234	45249434
chr17	45598871	45599071
chr17	45599753	45599953
chr17	45751341	45751541
chr17	47090281	47090481
chr17	47184231	47184431
chr17	47707633	47707833
chr17	48394706	48394906
chr17	48730162	48730362
chr17	48862638	48862838
chr17	48939181	48939381
chr17	49021881	49022081
chr17	53524249	53524449
chr17	54251324	54251524
chr17	54968393	54968593
chr17	55420445	55420645
chr17	55449547	55449747
chr17	55453246	55453446
chr17	55535706	55535906
chr17	55977297	55977497
chr17	57496361	57496561
chr17	57635494	57635694
chr17	57910803	57911003
chr17	58876416	58876616
chr17	59986109	59986309
chr17	60078908	60079108
chr17	60080004	60080204
chr17	60081546	60081746
chr17	60095016	60095216
chr17	60095016	60095216
chr17	60207932	60208132
chr17	60247803	60248003
chr17	60575718	60575918
chr17	60860306	60860506
chr17	60882267	60882467
chr17	61041640	61041840
chr17	61079253	61079453
chr17	61079718	61079918
chr17	61336202	61336402
chr17	61513098	61513298
chr17	61530474	61530674
chr17	61830112	61830312
chr17	62151578	62151778
chr17	62209264	62209464
chr17	63070956	63071156
chr17	63630136	63630336
chr17	64929622	64929822
chr17	64948464	64948664
chr17	65463742	65463942
chr17	66325185	66325385
chr17	70122807	70123007
chr17	70173161	70173361
chr17	70613941	70614141
chr17	71583586	71583786
chr17	72754507	72754707
chr17	72756835	72757035
chr17	72766040	72766240
chr17	75283959	75284159
chr17	75284986	75285186
chr17	75881153	75881353
chr17	76370279	76370479
chr17	76417422	76417622
chr17	77013715	77013915
chr17	77877323	77877523
chr17	77916407	77916607
chr17	78021105	78021305
chr17	78368511	78368711
chr17	80061753	80061953
chr17	80192821	80193021
chr17	80479929	80480129
chr17	80572053	80572253
chr17	80579272	80579472
chr18	2191384	2191584
chr18	2382530	2382730
chr18	2385492	2385692
chr18	2528912	2529112
chr18	2877003	2877203
chr18	3045544	3045744
chr18	3236522	3236722
chr18	3384996	3385196
chr18	3402316	3402516
chr18	3595878	3596078
chr18	3904754	3904954
chr18	7834452	7834652
chr18	9348599	9348799
chr18	9494940	9495140
chr18	9496057	9496257
chr18	9757796	9757996
chr18	10062084	10062284
chr18	10409009	10409209
chr18	10893292	10893492
chr18	11114831	11115031
chr18	11136342	11136542
chr18	11269109	11269309
chr18	12741406	12741606
chr18	12855936	12856136
chr18	13253732	13253932
chr18	13395028	13395228
chr18	13539943	13540143
chr18	20451746	20451946
chr18	20453286	20453486
chr18	20837874	20838074
chr18	21184121	21184321
chr18	21209504	21209704
chr18	21302628	21302828
chr18	21734782	21734982
chr18	22622817	22623017
chr18	22748684	22748884
chr18	24325382	24325582
chr18	24500567	24500767
chr18	28949532	28949732
chr18	33415530	33415730
chr18	33677130	33677330
chr18	33679368	33679568
chr18	34784088	34784288
chr18	37103304	37103504
chr18	42411651	42411851
chr18	42939554	42939754
chr18	43103071	43103271
chr18	43373462	43373662
chr18	43382746	43382946
chr18	43438795	43438995
chr18	43693893	43694093
chr18	43853718	43853918
chr18	44014640	44014840
chr18	44053300	44053500
chr18	45633998	45634198
chr18	45653145	45653345
chr18	45660306	45660506
chr18	45834636	45834836
chr18	45979824	45980024
chr18	45980505	45980705
chr18	46501065	46501265
chr18	46509415	46509615
chr18	46517292	46517492
chr18	46548004	46548204
chr18	46839412	46839612
chr18	49018068	49018268
chr18	51693034	51693234
chr18	51787185	51787385
chr18	54808945	54809145
chr18	54909629	54909829
chr18	55461282	55461482
chr18	55461282	55461482
chr18	57620579	57620779
chr18	57621586	57621786
chr18	57721114	57721314
chr18	60823178	60823378
chr18	60898189	60898389
chr18	60908740	60908940
chr18	60922080	60922280
chr18	60924626	60924826
chr18	60926810	60927010
chr18	70857076	70857276
chr18	70963916	70964116
chr18	72673171	72673371
chr18	74398920	74399120
chr18	74569540	74569740
chr18	76652914	76653114
chr18	76823108	76823308
chr19	454998	455198
chr19	516672	516872
chr19	1166874	1167074
chr19	1181767	1181967
chr19	1185692	1185892
chr19	1208050	1208250
chr19	1513282	1513482
chr19	2525082	2525282
chr19	3384944	3385144
chr19	3390045	3390245
chr19	3737524	3737724
chr19	4061924	4062124
chr19	4375171	4375371
chr19	4536853	4537053
chr19	4970868	4971068
chr19	4991853	4992053
chr19	7463732	7463932
chr19	7486855	7487055
chr19	7684980	7685180
chr19	7844492	7844692
chr19	9957286	9957486
chr19	10597322	10597522
chr19	10612666	10612866
chr19	11531082	11531282
chr19	11807622	11807822
chr19	13068300	13068500
chr19	14747348	14747548
chr19	14901206	14901406
chr19	15596612	15596812
chr19	15599509	15599709
chr19	15673769	15673969
chr19	16086714	16086914
chr19	16114458	16114658
chr19	16204470	16204670
chr19	16256366	16256566
chr19	16321145	16321345
chr19	16574778	16574978
chr19	17350856	17351056
chr19	18943546	18943746
chr19	18997671	18997871
chr19	19110435	19110635
chr19	19174164	19174364
chr19	19660605	19660805
chr19	23583274	23583474
chr19	24000465	24000665
chr19	24006896	24007096
chr19	24583832	24584032
chr19	27733798	27733998
chr19	27734334	27734534
chr19	27738806	27739006
chr19	27752872	27753072
chr19	27812804	27813004
chr19	27870202	27870402
chr19	27906180	27906380
chr19	27941281	27941481
chr19	30162375	30162575
chr19	31189471	31189671
chr19	32969660	32969860
chr19	33523440	33523640
chr19	34032774	34032974
chr19	34120706	34120906
chr19	34576526	34576726
chr19	35352904	35353104
chr19	35808426	35808626
chr19	38789826	38790026
chr19	38812308	38812508
chr19	39174552	39174752
chr19	39205192	39205392
chr19	39621098	39621298
chr19	39641716	39641916
chr19	40732745	40732945
chr19	40986210	40986410
chr19	41403997	41404197
chr19	41427204	41427404
chr19	41558373	41558573
chr19	43769180	43769380
chr19	45221831	45222031
chr19	45245324	45245524
chr19	47406814	47407014
chr19	47655604	47655804
chr19	47840160	47840360
chr19	48151568	48151768
chr19	48226778	48226978
chr19	48566024	48566224
chr19	49057184	49057384
chr19	50073840	50074040
chr19	51547710	51547910
chr19	51574216	51574416
chr19	52310692	52310892
chr19	54600285	54600485
chr19	54660694	54660894
chr19	55404934	55405134
chr19	58310320	58310520
chr19	58325432	58325632
chr19_gl000208_random	64678	64878
chr19_gl000208_random	72507	72707
chr1_gl000191_random	71101	71301
chr2	567094	567294
chr2	2134339	2134539
chr2	3226548	3226748
chr2	3313787	3313987
chr2	7889181	7889381
chr2	8243306	8243506
chr2	8680124	8680324
chr2	9245413	9245613
chr2	9970503	9970703
chr2	10115531	10115731
chr2	10196384	10196584
chr2	10598215	10598415
chr2	10627399	10627599
chr2	10630999	10631199
chr2	10914215	10914415
chr2	11262519	11262719
chr2	11638507	11638707
chr2	11652945	11653145
chr2	11664533	11664733
chr2	11671123	11671323
chr2	11672489	11672689
chr2	11679756	11679956
chr2	14683567	14683767
chr2	15906543	15906743
chr2	16687659	16687859
chr2	16998885	16999085
chr2	19010877	19011077
chr2	19184940	19185140
chr2	20271599	20271799
chr2	20313771	20313971
chr2	20581271	20581471
chr2	20668835	20669035
chr2	20671749	20671949
chr2	20674425	20674625
chr2	23018651	23018851
chr2	24914093	24914293
chr2	25471090	25471290
chr2	26590876	26591076
chr2	26901975	26902175
chr2	26981012	26981212
chr2	26995571	26995771
chr2	28565345	28565545
chr2	28600150	28600350
chr2	29328910	29329110
chr2	29806495	29806695
chr2	33295260	33295460
chr2	35522592	35522792
chr2	35523722	35523922
chr2	35686911	35687111
chr2	36928752	36928952
chr2	37906570	37906770
chr2	38861866	38862066
chr2	39133118	39133318
chr2	39407537	39407737
chr2	39675344	39675544
chr2	39693588	39693788
chr2	41345871	41346071
chr2	41369748	41369948
chr2	41684369	41684569
chr2	42001534	42001734
chr2	42237996	42238196
chr2	42569726	42569926
chr2	42772958	42773158
chr2	43011836	43012036
chr2	43500808	43501008
chr2	43647541	43647741
chr2	43679625	43679825
chr2	43690315	43690515
chr2	43953364	43953564
chr2	44330834	44331034
chr2	45979774	45979974
chr2	46047869	46048069
chr2	46067066	46067266
chr2	46361750	46361950
chr2	54216556	54216756
chr2	55132156	55132356
chr2	55390972	55391172
chr2	56066383	56066583
chr2	56188196	56188396
chr2	58217530	58217730
chr2	63085508	63085708
chr2	64500738	64500938
chr2	65134122	65134322
chr2	65202536	65202736
chr2	65527364	65527564
chr2	68899956	68900156
chr2	69677068	69677268
chr2	70224786	70224986
chr2	70843448	70843648
chr2	72799731	72799931
chr2	72802130	72802330
chr2	72910102	72910302
chr2	73213116	73213316
chr2	73659058	73659258
chr2	73930082	73930282
chr2	75125044	75125244
chr2	75380602	75380802
chr2	75548970	75549170
chr2	84312809	84313009
chr2	85264357	85264557
chr2	85416322	85416522
chr2	85751921	85752121
chr2	86491333	86491533
chr2	86859688	86859888
chr2	88490983	88491183
chr2	96995728	96995928
chr2	97413019	97413219
chr2	97630620	97630820
chr2	97725929	97726129
chr2	98674950	98675150
chr2	98703489	98703689
chr2	98850474	98850674
chr2	100147997	100148197
chr2	100190679	100190879
chr2	100226325	100226525
chr2	100234430	100234630
chr2	100253234	100253434
chr2	100423286	100423486
chr2	100683425	100683625
chr2	100684361	100684561
chr2	100884338	100884538
chr2	100908625	100908825
chr2	101160001	101160201
chr2	101504234	101504434
chr2	101868980	101869180
chr2	105098174	105098374
chr2	105803553	105803753
chr2	106003737	106003937
chr2	106139254	106139454
chr2	106171018	106171218
chr2	106891012	106891212
chr2	108912380	108912580
chr2	109211540	109211740
chr2	109422894	109423094
chr2	109521743	109521943
chr2	110089202	110089402
chr2	110285600	110285800
chr2	110402277	110402477
chr2	110448446	110448646
chr2	110829113	110829313
chr2	110838601	110838801
chr2	112293055	112293255
chr2	112690495	112690695
chr2	112704508	112704708
chr2	113349021	113349221
chr2	113698551	113698751
chr2	113934343	113934543
chr2	120501904	120502104
chr2	121161762	121161962
chr2	121793918	121794118
chr2	121822688	121822888
chr2	121892353	121892553
chr2	122077688	122077888
chr2	129861964	129862164
chr2	130703168	130703368
chr2	130726259	130726459
chr2	130997284	130997484
chr2	131873468	131873668
chr2	132192042	132192242
chr2	132997439	132997639
chr2	133003230	133003430
chr2	133016300	133016500
chr2	133027402	133027602
chr2	133035942	133036142
chr2	133038101	133038301
chr2	133340140	133340340
chr2	134250580	134250780
chr2	134262704	134262904
chr2	134633010	134633210
chr2	135581033	135581233
chr2	136002780	136002980
chr2	138124403	138124603
chr2	138433645	138433845
chr2	139193351	139193551
chr2	139322511	139322711
chr2	139956926	139957126
chr2	140002912	140003112
chr2	140531179	140531379
chr2	142323260	142323460
chr2	143737852	143738052
chr2	143921111	143921311
chr2	144092472	144092672
chr2	148570044	148570244
chr2	149351847	149352047
chr2	149365173	149365373
chr2	150279554	150279754
chr2	150846171	150846371
chr2	150847706	150847906
chr2	150957422	150957622
chr2	152120802	152121002
chr2	154069847	154070047
chr2	154085754	154085954
chr2	155260000	155260200
chr2	155757596	155757796
chr2	156046936	156047136
chr2	156929352	156929552
chr2	157038662	157038862
chr2	157759768	157759968
chr2	157790554	157790754
chr2	157792246	157792446
chr2	157981892	157982092
chr2	159363818	159364018
chr2	159580242	159580442
chr2	159887454	159887654
chr2	159968058	159968258
chr2	159976072	159976272
chr2	161099419	161099619
chr2	161491006	161491206
chr2	162723919	162724119
chr2	162728686	162728886
chr2	163345890	163346090
chr2	163411778	163411978
chr2	163439159	163439359
chr2	164696986	164697186
chr2	166262747	166262947
chr2	166269768	166269968
chr2	166661366	166661566
chr2	171095397	171095597
chr2	171163584	171163784
chr2	172421069	172421269
chr2	172654934	172655134
chr2	174631723	174631923
chr2	174748182	174748382
chr2	174850433	174850633
chr2	175063625	175063825
chr2	177679094	177679294
chr2	177710508	177710708
chr2	178250012	178250212
chr2	178385848	178386048
chr2	178399700	178399900
chr2	180439049	180439249
chr2	180511575	180511775
chr2	183701612	183701812
chr2	186094379	186094579
chr2	189228722	189228922
chr2	189715651	189715851
chr2	190150276	190150476
chr2	190406268	190406468
chr2	191281998	191282198
chr2	191651433	191651633
chr2	192164819	192165019
chr2	194665721	194665921
chr2	194825703	194825903
chr2	195414162	195414362
chr2	198478226	198478426
chr2	198707605	198707805
chr2	198963810	198964010
chr2	200228972	200229172
chr2	201049796	201049996
chr2	201124456	201124656
chr2	201153416	201153616
chr2	201165347	201165547
chr2	201508766	201508966
chr2	201611747	201611947
chr2	202160748	202160948
chr2	202850795	202850995
chr2	203226929	203227129
chr2	203315670	203315870
chr2	204974420	204974620
chr2	204979724	204979924
chr2	205220033	205220233
chr2	205272467	205272667
chr2	208038491	208038691
chr2	208880284	208880484
chr2	208902537	208902737
chr2	212287885	212288085
chr2	215243488	215243688
chr2	216081911	216082111
chr2	216808152	216808352
chr2	216844677	216844877
chr2	216847341	216847541
chr2	217491071	217491271
chr2	217957377	217957577
chr2	218112267	218112467
chr2	218196541	218196741
chr2	218231874	218232074
chr2	218252673	218252873
chr2	218261117	218261317
chr2	218808336	218808536
chr2	218816245	218816445
chr2	219187170	219187370
chr2	219615298	219615498
chr2	220263886	220264086
[truncated: 1,711 more rows]

## Sheet: Transient ERa Peaks
chr	start	end
chr1	815385	815585
chr1	816809	817009
chr1	823402	823602
chr1	1000035	1000235
chr1	1014753	1014953
chr1	1015637	1015837
chr1	1071969	1072169
chr1	1246103	1246303
chr1	1315994	1316194
chr1	1368644	1368844
chr1	1505565	1505765
chr1	1553895	1554095
chr1	1608186	1608386
chr1	1609875	1610075
chr1	1812813	1813013
chr1	1831062	1831262
chr1	1953563	1953763
chr1	2054310	2054510
chr1	2055623	2055823
chr1	2142365	2142565
chr1	2282263	2282463
chr1	2379385	2379585
chr1	2457593	2457793
chr1	2623422	2623622
chr1	2627415	2627615
chr1	2629133	2629333
chr1	2727684	2727884
chr1	2852455	2852655
chr1	3002408	3002608
chr1	3130296	3130496
chr1	3237019	3237219
chr1	3253978	3254178
chr1	3370019	3370219
chr1	3527874	3528074
chr1	3748936	3749136
chr1	3822291	3822491
chr1	4672304	4672504
chr1	5373056	5373256
chr1	5433406	5433606
chr1	5494265	5494465
chr1	5495213	5495413
chr1	5733833	5734033
chr1	5827107	5827307
chr1	6158214	6158414
chr1	6161169	6161369
chr1	6163676	6163876
chr1	6218042	6218242
chr1	6253508	6253708
chr1	6263697	6263897
chr1	6319647	6319847
chr1	6416079	6416279
chr1	6474127	6474327
chr1	6682809	6683009
chr1	6750917	6751117
chr1	6938481	6938681
chr1	6970273	6970473
chr1	7020601	7020801
chr1	7036155	7036355
chr1	7166907	7167107
chr1	7170439	7170639
chr1	7283971	7284171
chr1	7284991	7285191
chr1	7288835	7289035
chr1	7347125	7347325
chr1	7384712	7384912
chr1	7386435	7386635
chr1	7403537	7403737
chr1	7589188	7589388
chr1	7600940	7601140
chr1	7605410	7605610
chr1	7669695	7669895
chr1	7745743	7745943
chr1	8251357	8251557
chr1	8254669	8254869
chr1	8258097	8258297
chr1	8260533	8260733
chr1	8378219	8378419
chr1	8451333	8451533
chr1	8455563	8455763
chr1	8802173	8802373
chr1	8823991	8824191
chr1	8976595	8976795
chr1	9062027	9062227
chr1	9098409	9098609
chr1	9363190	9363390
chr1	9375551	9375751
chr1	9385950	9386150
chr1	9406163	9406363
chr1	9444815	9445015
chr1	9449934	9450134
chr1	9536870	9537070
chr1	9542724	9542924
chr1	9923095	9923295
chr1	10118662	10118862
chr1	10461102	10461302
chr1	10576609	10576809
chr1	10596688	10596888
chr1	10697594	10697794
chr1	10700637	10700837
chr1	10734051	10734251
chr1	10752651	10752851
chr1	10787865	10788065
chr1	10790129	10790329
chr1	10795870	10796070
chr1	10853971	10854171
chr1	11918963	11919163
chr1	11927605	11927805
chr1	12618046	12618246
chr1	12693089	12693289
chr1	13904245	13904445
chr1	14021116	14021316
chr1	14609226	14609426
chr1	14928801	14929001
chr1	15169929	15170129
chr1	15173040	15173240
chr1	15240477	15240677
chr1	15252590	15252790
chr1	15348004	15348204
chr1	15352128	15352328
chr1	15375115	15375315
chr1	15498695	15498895
chr1	15556456	15556656
chr1	15784436	15784636
chr1	15789813	15790013
chr1	15809527	15809727
chr1	16034348	16034548
chr1	16084443	16084643
chr1	16340071	16340271
chr1	16396523	16396723
chr1	16421943	16422143
chr1	16445983	16446183
chr1	16500283	16500483
chr1	16502430	16502630
chr1	16538995	16539195
chr1	16827272	16827472
chr1	16837951	16838151
chr1	16891058	16891258
chr1	16919369	16919569
chr1	16924166	16924366
chr1	16927753	16927953
chr1	16936013	16936213
chr1	16937854	16938054
chr1	16938437	16938637
chr1	16940778	16940978
chr1	17043907	17044107
chr1	17053361	17053561
chr1	17339685	17339885
chr1	17382777	17382977
chr1	17425477	17425677
chr1	17571800	17572000
chr1	17634745	17634945
chr1	17641297	17641497
chr1	17666531	17666731
chr1	17671475	17671675
chr1	17744972	17745172
chr1	17795459	17795659
chr1	17829346	17829546
chr1	17837408	17837608
chr1	17851663	17851863
chr1	17857714	17857914
chr1	17886387	17886587
chr1	17926227	17926427
chr1	18205520	18205720
chr1	18351789	18351989
chr1	18359240	18359440
chr1	18391212	18391412
chr1	18421703	18421903
chr1	18478753	18478953
chr1	18492809	18493009
chr1	18514763	18514963
chr1	18517069	18517269
chr1	18646687	18646887
chr1	18649709	18649909
chr1	18692585	18692785
chr1	18695901	18696101
chr1	18710647	18710847
chr1	18725167	18725367
chr1	18747617	18747817
chr1	18753105	18753305
chr1	18878597	18878797
chr1	18932745	18932945
chr1	18945725	18945925
chr1	18961584	18961784
chr1	19020839	19021039
chr1	19113452	19113652
chr1	19118227	19118427
chr1	19203521	19203721
chr1	19258296	19258496
chr1	19286099	19286299
chr1	19334085	19334285
chr1	19752347	19752547
chr1	19798660	19798860
chr1	19835552	19835752
chr1	19919080	19919280
chr1	19919824	19920024
chr1	20066336	20066536
chr1	20143503	20143703
chr1	20401652	20401852
chr1	20435543	20435743
chr1	20470063	20470263
chr1	20508199	20508399
chr1	20539957	20540157
chr1	20559089	20559289
chr1	20682400	20682600
chr1	20685239	20685439
chr1	21111333	21111533
chr1	21573699	21573899
chr1	21581213	21581413
chr1	21660573	21660773
chr1	21663541	21663741
chr1	21704715	21704915
chr1	21713041	21713241
chr1	21768057	21768257
chr1	21771233	21771433
chr1	21781583	21781783
chr1	21870155	21870355
chr1	21948659	21948859
chr1	21952294	21952494
chr1	21956537	21956737
chr1	21958487	21958687
chr1	21960682	21960882
chr1	21962175	21962375
chr1	21965524	21965724
chr1	22131023	22131223
chr1	22231362	22231562
chr1	22281089	22281289
chr1	22297065	22297265
chr1	22309438	22309638
chr1	22467211	22467411
chr1	22468095	22468295
chr1	22582250	22582450
chr1	22586290	22586490
chr1	22615421	22615621
chr1	22739259	22739459
chr1	22769071	22769271
chr1	22805797	22805997
chr1	22952509	22952709
chr1	23437390	23437590
chr1	23449953	23450153
chr1	23481771	23481971
chr1	23632882	23633082
chr1	23693287	23693487
chr1	23720671	23720871
chr1	23776400	23776600
chr1	23857451	23857651
chr1	23858345	23858545
chr1	23860832	23861032
chr1	23880777	23880977
chr1	23997202	23997402
chr1	24151480	24151680
chr1	24327891	24328091
chr1	24392297	24392497
chr1	24481631	24481831
chr1	24487789	24487989
chr1	24612782	24612982
chr1	24691127	24691327
chr1	24726779	24726979
chr1	24747173	24747373
chr1	24894597	24894797
chr1	24901549	24901749
chr1	24912565	24912765
chr1	24931761	24931961
chr1	24932259	24932459
chr1	24948495	24948695
chr1	25005143	25005343
chr1	25019198	25019398
chr1	25096319	25096519
chr1	25359895	25360095
chr1	25802745	25802945
chr1	25894728	25894928
chr1	26034863	26035063
chr1	26041285	26041485
chr1	26083613	26083813
chr1	26455859	26456059
chr1	26688148	26688348
chr1	26810369	26810569
chr1	26846495	26846695
chr1	26858393	26858593
chr1	26863610	26863810
chr1	27114811	27115011
chr1	27357871	27358071
chr1	27462881	27463081
chr1	27478569	27478769
chr1	27704208	27704408
chr1	27705983	27706183
chr1	27949525	27949725
chr1	27971655	27971855
chr1	28395282	28395482
chr1	28491351	28491551
chr1	28846795	28846995
chr1	29554175	29554375
chr1	29577881	29578081
chr1	30458360	30458560
chr1	30690887	30691087
chr1	30692193	30692393
chr1	30721789	30721989
chr1	30769223	30769423
chr1	30770675	30770875
chr1	30805856	30806056
chr1	30848618	30848818
chr1	30855671	30855871
chr1	30871045	30871245
chr1	30934641	30934841
chr1	30972587	30972787
chr1	31275861	31276061
chr1	31279979	31280179
chr1	31288531	31288731
chr1	31378780	31378980
chr1	31420137	31420337
chr1	31432148	31432348
chr1	31449947	31450147
chr1	31475205	31475405
chr1	31497666	31497866
chr1	31668735	31668935
chr1	31669631	31669831
chr1	31702399	31702599
chr1	31731617	31731817
chr1	31771795	31771995
chr1	31885722	31885922
chr1	31886439	31886639
chr1	32139512	32139712
chr1	32149811	32150011
chr1	32167003	32167203
chr1	32174832	32175032
chr1	32210892	32211092
chr1	32235314	32235514
chr1	32296242	32296442
chr1	32338127	32338327
chr1	32346574	32346774
chr1	32370756	32370956
chr1	32404275	32404475
chr1	32706145	32706345
chr1	32732864	32733064
chr1	32803434	32803634
chr1	32879604	32879804
chr1	32906815	32907015
chr1	33077957	33078157
chr1	33212791	33212991
chr1	33373159	33373359
chr1	33473707	33473907
chr1	33509329	33509529
chr1	33557923	33558123
chr1	34101888	34102088
chr1	34126141	34126341
chr1	34189675	34189875
chr1	34412497	34412697
chr1	34414350	34414550
chr1	34617070	34617270
chr1	35055313	35055513
chr1	35111466	35111666
chr1	35161869	35162069
chr1	35206253	35206453
chr1	35253208	35253408
chr1	35331952	35332152
chr1	36184461	36184661
chr1	36659609	36659809
chr1	36667173	36667373
chr1	36669617	36669817
chr1	36703225	36703425
chr1	36729439	36729639
chr1	36795413	36795613
chr1	36802482	36802682
chr1	36874101	36874301
chr1	36902521	36902721
chr1	36955212	36955412
chr1	37008815	37009015
chr1	37059581	37059781
chr1	37064520	37064720
chr1	37105786	37105986
chr1	37308402	37308602
chr1	37424073	37424273
chr1	37425776	37425976
chr1	37455671	37455871
chr1	37495487	37495687
chr1	37504335	37504535
chr1	37723844	37724044
chr1	37769475	37769675
chr1	37857587	37857787
chr1	37961253	37961453
chr1	38087077	38087277
chr1	38181392	38181592
chr1	38233820	38234020
chr1	38257107	38257307
chr1	38259063	38259263
chr1	38273343	38273543
chr1	38516549	38516749
chr1	38589391	38589591
chr1	38880975	38881175
chr1	38883200	38883400
chr1	38884308	38884508
chr1	38921705	38921905
chr1	39036947	39037147
chr1	39108071	39108271
chr1	39194757	39194957
chr1	39279188	39279388
chr1	39582698	39582898
chr1	39649947	39650147
chr1	39670187	39670387
chr1	40419559	40419759
chr1	40426034	40426234
chr1	40446481	40446681
chr1	40496273	40496473
chr1	40560633	40560833
chr1	40606007	40606207
chr1	40606845	40607045
chr1	40617863	40618063
chr1	40653091	40653291
chr1	40724435	40724635
chr1	40788819	40789019
chr1	41091147	41091347
chr1	41188965	41189165
chr1	41269707	41269907
chr1	41363943	41364143
chr1	41365198	41365398
chr1	41385115	41385315
chr1	41388677	41388877
chr1	41512181	41512381
chr1	41785801	41786001
chr1	41789270	41789470
chr1	41826821	41827021
chr1	41829034	41829234
chr1	41837937	41838137
chr1	41881250	41881450
chr1	41889422	41889622
chr1	41926023	41926223
chr1	41954091	41954291
chr1	42153724	42153924
chr1	42175919	42176119
chr1	42185311	42185511
chr1	42230573	42230773
chr1	42244111	42244311
chr1	42295637	42295837
chr1	42324407	42324607
chr1	42328381	42328581
chr1	42330449	42330649
chr1	42614705	42614905
chr1	42617883	42618083
chr1	42631389	42631589
chr1	42672055	42672255
chr1	43123261	43123461
chr1	43439054	43439254
chr1	43440733	43440933
chr1	43456379	43456579
chr1	43459306	43459506
chr1	43534067	43534267
chr1	43535255	43535455
chr1	43546611	43546811
chr1	43601740	43601940
chr1	43945609	43945809
chr1	43958601	43958801
chr1	43997519	43997719
chr1	44001858	44002058
chr1	44236513	44236713
chr1	44249544	44249744
chr1	44302317	44302517
chr1	44350961	44351161
chr1	44509414	44509614
chr1	44510849	44511049
chr1	44533334	44533534
chr1	44705175	44705375
chr1	44790101	44790301
chr1	44809102	44809302
chr1	44834301	44834501
chr1	45040247	45040447
chr1	45085820	45086020
chr1	45090670	45090870
chr1	45285258	45285458
chr1	45338223	45338423
chr1	45771135	45771335
chr1	45775284	45775484
chr1	45789479	45789679
chr1	45909372	45909572
chr1	45911276	45911476
chr1	45985057	45985257
chr1	46030339	46030539
chr1	46056354	46056554
chr1	46196576	46196776
chr1	46293001	46293201
chr1	46318542	46318742
chr1	46331780	46331980
chr1	46638192	46638392
chr1	46871731	46871931
chr1	46966989	46967189
chr1	46988421	46988621
chr1	47069213	47069413
chr1	47219656	47219856
chr1	47253983	47254183
chr1	47267892	47268092
chr1	47274312	47274512
chr1	47406101	47406301
chr1	47496797	47496997
chr1	47915881	47916081
chr1	48024949	48025149
chr1	48131562	48131762
chr1	48202519	48202719
chr1	48237609	48237809
chr1	48248016	48248216
chr1	48348327	48348527
chr1	48355085	48355285
chr1	48360405	48360605
chr1	48824921	48825121
chr1	49156115	49156315
chr1	49159063	49159263
chr1	49168445	49168645
chr1	49224511	49224711
chr1	49649430	49649630
chr1	49723132	49723332
chr1	50762962	50763162
chr1	51782282	51782482
chr1	51789996	51790196
chr1	51796069	51796269
chr1	52007556	52007756
chr1	52024312	52024512
chr1	52078278	52078478
chr1	52585496	52585696
chr1	52645828	52646028
chr1	53163652	53163852
chr1	53947206	53947406
chr1	53991528	53991728
chr1	53999908	54000108
chr1	54047982	54048182
chr1	54058556	54058756
chr1	54126006	54126206
chr1	54168163	54168363
chr1	54408078	54408278
chr1	54420217	54420417
chr1	54580696	54580896
chr1	54602926	54603126
chr1	54684092	54684292
chr1	54937384	54937584
chr1	54968699	54968899
chr1	55106967	55107167
chr1	55776706	55776906
chr1	55985702	55985902
chr1	56152004	56152204
chr1	56165008	56165208
chr1	56326480	56326680
chr1	56666164	56666364
chr1	56720031	56720231
chr1	56850943	56851143
chr1	56905406	56905606
chr1	56981728	56981928
chr1	56986963	56987163
chr1	57013656	57013856
chr1	57021223	57021423
chr1	57024118	57024318
chr1	57154124	57154324
chr1	57178766	57178966
chr1	57674642	57674842
chr1	58028632	58028832
chr1	58068003	58068203
chr1	58117466	58117666
chr1	58208021	58208221
chr1	58227346	58227546
chr1	59058322	59058522
chr1	59111867	59112067
chr1	59270694	59270894
chr1	59495548	59495748
chr1	59521685	59521885
chr1	59593198	59593398
chr1	59680503	59680703
chr1	59894194	59894394
chr1	60280837	60281037
chr1	60297521	60297721
chr1	60387671	60387871
chr1	60441817	60442017
chr1	60574071	60574271
chr1	60757108	60757308
chr1	60893991	60894191
chr1	60972429	60972629
chr1	61166130	61166330
chr1	61274332	61274532
chr1	61391255	61391455
chr1	61429002	61429202
chr1	61557257	61557457
chr1	61607278	61607478
chr1	61649526	61649726
chr1	61674073	61674273
chr1	61698052	61698252
chr1	61720540	61720740
chr1	61758694	61758894
chr1	61901625	61901825
chr1	61911559	61911759
chr1	61964132	61964332
chr1	62025352	62025552
chr1	62208212	62208412
chr1	63244000	63244200
chr1	63650898	63651098
chr1	63697066	63697266
chr1	63735294	63735494
chr1	64472775	64472975
chr1	64517708	64517908
chr1	64812194	64812394
chr1	64901980	64902180
chr1	64937548	64937748
chr1	65007855	65008055
chr1	65090600	65090800
chr1	65158786	65158986
chr1	65167784	65167984
chr1	65344798	65344998
chr1	65359050	65359250
chr1	65432360	65432560
chr1	65455192	65455392
chr1	65456426	65456626
chr1	65465696	65465896
chr1	65511206	65511406
chr1	65513836	65514036
chr1	65539668	65539868
chr1	65720472	65720672
chr1	66084526	66084726
chr1	66473000	66473200
chr1	67837450	67837650
chr1	67841980	67842180
chr1	67896457	67896657
chr1	67934004	67934204
chr1	68008613	68008813
chr1	68074850	68075050
chr1	68076294	68076494
chr1	68098514	68098714
chr1	68485180	68485380
chr1	68867292	68867492
chr1	69526575	69526775
chr1	69627104	69627304
chr1	70328829	70329029
chr1	70976598	70976798
chr1	71451492	71451692
chr1	71919961	71920161
chr1	71927208	71927408
chr1	71954561	71954761
chr1	71985924	71986124
chr1	71994970	71995170
chr1	72203982	72204182
chr1	72246895	72247095
chr1	72384395	72384595
chr1	72468838	72469038
chr1	72472647	72472847
chr1	72948706	72948906
chr1	73070549	73070749
chr1	73535290	73535490
chr1	74536876	74537076
chr1	74710903	74711103
chr1	74794714	74794914
chr1	74897995	74898195
chr1	74939336	74939536
chr1	74951139	74951339
chr1	75012878	75013078
chr1	75015266	75015466
chr1	75118174	75118374
chr1	75155884	75156084
chr1	75169181	75169381
chr1	75170141	75170341
chr1	75619940	75620140
chr1	75684161	75684361
chr1	75800966	75801166
chr1	76525282	76525482
chr1	76730856	76731056
chr1	76989920	76990120
chr1	77103343	77103543
chr1	77229487	77229687
chr1	77238194	77238394
chr1	77913230	77913430
chr1	79267600	79267800
chr1	79353643	79353843
chr1	79486290	79486490
chr1	79626724	79626924
chr1	79698568	79698768
chr1	79756866	79757066
chr1	79768105	79768305
chr1	79814026	79814226
chr1	79826974	79827174
chr1	79829686	79829886
chr1	79858112	79858312
chr1	80014510	80014710
chr1	80595078	80595278
chr1	80625922	80626122
chr1	80955177	80955377
chr1	81379592	81379792
chr1	81382966	81383166
chr1	81384167	81384367
chr1	81500168	81500368
chr1	81624637	81624837
chr1	81659032	81659232
chr1	81668018	81668218
chr1	81869634	81869834
chr1	82126047	82126247
chr1	82597697	82597897
chr1	82615901	82616101
chr1	82852538	82852738
chr1	83015522	83015722
chr1	83070203	83070403
chr1	83330359	83330559
chr1	83521411	83521611
chr1	83629760	83629960
chr1	84133272	84133472
chr1	84261936	84262136
chr1	84279230	84279430
chr1	84297678	84297878
chr1	84609608	84609808
chr1	84656202	84656402
chr1	84658327	84658527
chr1	84659345	84659545
chr1	84700930	84701130
chr1	85069934	85070134
chr1	85295733	85295933
chr1	85312968	85313168
chr1	85401538	85401738
chr1	85517346	85517546
chr1	85539379	85539579
chr1	85744448	85744648
chr1	85961264	85961464
chr1	85970018	85970218
chr1	86002770	86002970
chr1	86016668	86016868
chr1	86288469	86288669
chr1	86296286	86296486
chr1	87258824	87259024
chr1	87453161	87453361
chr1	87458673	87458873
chr1	87666810	87667010
chr1	87889223	87889423
chr1	87889794	87889994
chr1	87940231	87940431
chr1	88180832	88181032
chr1	88300724	88300924
chr1	88337558	88337758
chr1	88920512	88920712
chr1	88975100	88975300
chr1	89348047	89348247
chr1	89514743	89514943
chr1	89777655	89777855
chr1	89990520	89990720
chr1	90208985	90209185
chr1	91316814	91317014
chr1	91565714	91565914
chr1	92215385	92215585
chr1	92234410	92234610
chr1	92239464	92239664
chr1	92241482	92241682
chr1	92243261	92243461
chr1	92261956	92262156
chr1	92424740	92424940
chr1	93222111	93222311
chr1	93252140	93252340
chr1	94064934	94065134
chr1	94135722	94135922
chr1	94221350	94221550
chr1	94245332	94245532
chr1	94247392	94247592
chr1	94312890	94313090
chr1	94374353	94374553
chr1	94566590	94566790
chr1	94583499	94583699
chr1	94715930	94716130
chr1	94718000	94718200
chr1	94789200	94789400
chr1	94823359	94823559
chr1	94872138	94872338
chr1	95083083	95083283
chr1	95112108	95112308
chr1	95362145	95362345
chr1	95426726	95426926
chr1	95590526	95590726
chr1	97448810	97449010
chr1	97458860	97459060
chr1	99183174	99183374
chr1	100064853	100065053
chr1	100214065	100214265
chr1	100352910	100353110
chr1	100431702	100431902
chr1	100669683	100669883
chr1	100812052	100812252
chr1	100843229	100843429
chr1	100896016	100896216
chr1	100951450	100951650
chr1	101669675	101669875
chr1	101723634	101723834
chr1	101831646	101831846
chr1	102207577	102207777
chr1	102372914	102373114
chr1	102517773	102517973
chr1	102705740	102705940
chr1	102900086	102900286
chr1	103277316	103277516
chr1	103291663	103291863
chr1	103298716	103298916
chr1	103303132	103303332
chr1	107930647	107930847
chr1	108113457	108113657
chr1	108297557	108297757
chr1	108308257	108308457
chr1	108397219	108397419
chr1	108479343	108479543
chr1	108763218	108763418
chr1	108778124	108778324
chr1	109347367	109347567
chr1	109354377	109354577
chr1	109639073	109639273
chr1	109680705	109680905
chr1	109741931	109742131
chr1	109782758	109782958
chr1	109829575	109829775
chr1	110115856	110116056
chr1	110267053	110267253
chr1	110272288	110272488
chr1	110285633	110285833
chr1	110326046	110326246
chr1	110422025	110422225
chr1	110490671	110490871
chr1	110493174	110493374
chr1	110530213	110530413
chr1	110548647	110548847
chr1	110617835	110618035
chr1	110641041	110641241
chr1	110735204	110735404
chr1	110782808	110783008
chr1	110881014	110881214
chr1	111078293	111078493
chr1	111153213	111153413
chr1	111155142	111155342
chr1	111641981	111642181
chr1	111970403	111970603
chr1	112015987	112016187
chr1	112436289	112436489
chr1	112521453	112521653
chr1	112530577	112530777
chr1	113411948	113412148
chr1	113469770	113469970
chr1	113690579	113690779
chr1	113760183	113760383
chr1	113853761	113853961
chr1	114046467	114046667
chr1	114331674	114331874
chr1	114333217	114333417
chr1	114356314	114356514
chr1	114361903	114362103
chr1	114367848	114368048
chr1	114373640	114373840
chr1	114400257	114400457
chr1	114402604	114402804
chr1	114418299	114418499
chr1	114452177	114452377
chr1	114466597	114466797
chr1	114474853	114475053
chr1	114479959	114480159
chr1	114485223	114485423
chr1	114485694	114485894
chr1	114500548	114500748
chr1	114501101	114501301
chr1	114501576	114501776
chr1	114518052	114518252
chr1	114531975	114532175
chr1	114543265	114543465
chr1	114560151	114560351
chr1	114582663	114582863
chr1	114585797	114585997
chr1	114592828	114593028
chr1	114594770	114594970
chr1	114597718	114597918
chr1	114657242	114657442
chr1	114685653	114685853
chr1	114709872	114710072
chr1	114776629	114776829
chr1	114778961	114779161
chr1	114796301	114796501
chr1	114803927	114804127
chr1	114806166	114806366
chr1	114809970	114810170
chr1	114813905	114814105
chr1	114816361	114816561
chr1	114820150	114820350
chr1	114822589	114822789
chr1	114825825	114826025
chr1	114831545	114831745
chr1	114833815	114834015
chr1	114843553	114843753
chr1	114862309	114862509
chr1	114867382	114867582
chr1	114870370	114870570
chr1	114875517	114875717
chr1	114901449	114901649
chr1	114902856	114903056
chr1	114912941	114913141
chr1	114915105	114915305
chr1	114918413	114918613
chr1	114919497	114919697
chr1	114925954	114926154
chr1	114931214	114931414
chr1	114933613	114933813
chr1	114935081	114935281
chr1	114936220	114936420
chr1	114937060	114937260
chr1	114938411	114938611
chr1	114939162	114939362
chr1	114940814	114941014
chr1	114943369	114943569
chr1	114949292	114949492
chr1	114950329	114950529
chr1	114951225	114951425
chr1	114952107	114952307
chr1	114956767	114956967
chr1	114958721	114958921
chr1	114959257	114959457
chr1	114959835	114960035
chr1	114963213	114963413
chr1	114967861	114968061
chr1	114968476	114968676
chr1	114971167	114971367
chr1	114971615	114971815
chr1	114972146	114972346
chr1	114974067	114974267
chr1	114975901	114976101
chr1	114976527	114976727
chr1	114977118	114977318
chr1	114978005	114978205
chr1	114981163	114981363
chr1	114985466	114985666
chr1	114988877	114989077
chr1	114992188	114992388
chr1	114999022	114999222
chr1	115003334	115003534
chr1	115004450	115004650
chr1	115005336	115005536
chr1	115009817	115010017
chr1	115010505	115010705
chr1	115014701	115014901
chr1	115018995	115019195
chr1	115033729	115033929
chr1	115034915	115035115
chr1	115035337	115035537
chr1	115038383	115038583
chr1	115039483	115039683
chr1	115044673	115044873
chr1	115050033	115050233
chr1	115050707	115050907
chr1	115055883	115056083
chr1	115056575	115056775
chr1	115061743	115061943
chr1	115062348	115062548
chr1	115063843	115064043
chr1	115065296	115065496
chr1	115066477	115066677
chr1	115067333	115067533
chr1	115067847	115068047
chr1	115068521	115068721
chr1	115070081	115070281
chr1	115070792	115070992
chr1	115082024	115082224
chr1	115086089	115086289
chr1	115088105	115088305
chr1	115088904	115089104
chr1	115091617	115091817
chr1	115092994	115093194
chr1	115093773	115093973
chr1	115099060	115099260
chr1	115100823	115101023
chr1	115106515	115106715
chr1	115110073	115110273
chr1	115111634	115111834
chr1	115113243	115113443
chr1	115115013	115115213
chr1	115117184	115117384
chr1	115119297	115119497
chr1	115120852	115121052
chr1	115121432	115121632
chr1	115123262	115123462
chr1	115127739	115127939
chr1	115130127	115130327
chr1	115133677	115133877
chr1	115136389	115136589
chr1	115139089	115139289
chr1	115140679	115140879
chr1	115143065	115143265
chr1	115143699	115143899
chr1	115144984	115145184
chr1	115146489	115146689
chr1	115147150	115147350
chr1	115151958	115152158
chr1	115152807	115153007
chr1	115153975	115154175
chr1	115154757	115154957
chr1	115155825	115156025
chr1	115157081	115157281
chr1	115157920	115158120
chr1	115160349	115160549
chr1	115161016	115161216
chr1	115161881	115162081
chr1	115162932	115163132
chr1	115163698	115163898
chr1	115165615	115165815
chr1	115168818	115169018
chr1	115170439	115170639
chr1	115171593	115171793
chr1	115174179	115174379
chr1	115179284	115179484
chr1	115180665	115180865
chr1	115182938	115183138
chr1	115186187	115186387
chr1	115187273	115187473
chr1	115188186	115188386
chr1	115188921	115189121
chr1	115195112	115195312
chr1	115196233	115196433
chr1	115196973	115197173
chr1	115197611	115197811
chr1	115199460	115199660
chr1	115199884	115200084
chr1	115200615	115200815
chr1	115202771	115202971
chr1	115203729	115203929
chr1	115204676	115204876
chr1	115206060	115206260
chr1	115208160	115208360
chr1	115210241	115210441
chr1	115213672	115213872
chr1	115225553	115225753
chr1	115227031	115227231
chr1	115229878	115230078
chr1	115235866	115236066
chr1	115237803	115238003
chr1	115245198	115245398
chr1	115246414	115246614
chr1	115249613	115249813
chr1	115250890	115251090
chr1	115254953	115255153
chr1	115257406	115257606
chr1	115260327	115260527
chr1	115260913	115261113
chr1	115262748	115262948
chr1	115268037	115268237
chr1	115271341	115271541
chr1	115272227	115272427
chr1	115273861	115274061
chr1	115278419	115278619
chr1	115282887	115283087
chr1	115289952	115290152
chr1	115290651	115290851
chr1	115291802	115292002
chr1	115293069	115293269
chr1	115295703	115295903
chr1	115297205	115297405
chr1	115298237	115298437
chr1	115302675	115302875
chr1	115304039	115304239
chr1	115304658	115304858
chr1	115308869	115309069
chr1	115311931	115312131
chr1	115314299	115314499
chr1	115314695	115314895
chr1	115318981	115319181
chr1	115320181	115320381
chr1	115322065	115322265
chr1	115337385	115337585
chr1	115349363	115349563
chr1	115356467	115356667
chr1	115357819	115358019
chr1	115359305	115359505
chr1	115361201	115361401
chr1	115453970	115454170
chr1	115470875	115471075
chr1	115502021	115502221
chr1	115517437	115517637
chr1	115566752	115566952
chr1	115571777	115571977
chr1	115582039	115582239
chr1	115625280	115625480
chr1	115722353	115722553
chr1	115943567	115943767
chr1	116207466	116207666
chr1	116208163	116208363
chr1	116405637	116405837
chr1	116534150	116534350
chr1	116551387	116551587
chr1	116553475	116553675
chr1	116670867	116671067
chr1	116690005	116690205
chr1	116703021	116703221
chr1	116710021	116710221
chr1	116785303	116785503
chr1	116809545	116809745
chr1	116810828	116811028
chr1	116832749	116832949
chr1	116860581	116860781
chr1	116925329	116925529
chr1	117034899	117035099
chr1	117161941	117162141
chr1	117170981	117171181
chr1	117194236	117194436
chr1	117195396	117195596
chr1	117312078	117312278
chr1	117334443	117334643
chr1	117368501	117368701
chr1	117462509	117462709
chr1	117527237	117527437
chr1	117560689	117560889
chr1	117758873	117759073
chr1	117846041	117846241
chr1	118134989	118135189
chr1	118360372	118360572
chr1	118389840	118390040
chr1	118400190	118400390
chr1	118759773	118759973
chr1	118832779	118832979
chr1	119247554	119247754
chr1	120202991	120203191
chr1	120325999	120326199
chr1	120328353	120328553
chr1	120561937	120562137
chr1	120568623	120568823
chr1	120575058	120575258
chr1	120625102	120625302
chr1	121121851	121122051
chr1	121138635	121138835
chr1	121140345	121140545
chr1	142553469	142553669
chr1	142567226	142567426
chr1	142571741	142571941
chr1	142573519	142573719
chr1	142575463	142575663
chr1	142580129	142580329
chr1	142583438	142583638
chr1	142588968	142589168
chr1	142590625	142590825
chr1	142602031	142602231
chr1	142652780	142652980
chr1	142786885	142787085
chr1	142788799	142788999
chr1	142808131	142808331
chr1	142811177	142811377
chr1	142821420	142821620
chr1	142894503	142894703
chr1	142897612	142897812
chr1	142898133	142898333
chr1	142907414	142907614
chr1	142914657	142914857
chr1	142920826	142921026
chr1	142922978	142923178
chr1	142939454	142939654
chr1	142949724	142949924
chr1	142953447	142953647
chr1	143151966	143152166
chr1	143278697	143278897
chr1	143282151	143282351
chr1	143497906	143498106
chr1	143540250	143540450
chr1	143543903	143544103
chr1	143651137	143651337
chr1	143661319	143661519
chr1	143668751	143668951
chr1	144518198	144518398
chr1	144532677	144532877
chr1	144537360	144537560
chr1	144597795	144597995
chr1	144598901	144599101
chr1	144679587	144679787
chr1	144988523	144988723
chr1	144996633	144996833
chr1	145006999	145007199
chr1	145009919	145010119
chr1	145010719	145010919
chr1	145012832	145013032
chr1	145018838	145019038
chr1	145021245	145021445
chr1	145025516	145025716
chr1	145028451	145028651
chr1	145030414	145030614
chr1	145035363	145035563
chr1	145047302	145047502
chr1	145056579	145056779
chr1	145061445	145061645
chr1	145064617	145064817
chr1	145065169	145065369
chr1	145068028	145068228
chr1	145078951	145079151
chr1	145081628	145081828
chr1	145087184	145087384
chr1	145087865	145088065
chr1	145091564	145091764
chr1	145097185	145097385
chr1	145098585	145098785
chr1	145099225	145099425
chr1	145104025	145104225
chr1	145105751	145105951
chr1	145109869	145110069
chr1	145117387	145117587
chr1	145194743	145194943
chr1	145213550	145213750
chr1	145233702	145233902
chr1	145246373	145246573
chr1	145268285	145268485
chr1	145269819	145270019
chr1	145277341	145277541
chr1	145291555	145291755
chr1	145323561	145323761
chr1	145687118	145687318
chr1	145723671	145723871
chr1	146713620	146713820
chr1	147022924	147023124
chr1	147848815	147849015
chr1	147986414	147986614
chr1	148233332	148233532
chr1	148560176	148560376
chr1	148676248	148676448
chr1	148847083	148847283
chr1	149205753	149205953
chr1	149306838	149307038
chr1	149362328	149362528
chr1	149732183	149732383
chr1	149747272	149747472
chr1	149989494	149989694
chr1	150331847	150332047
chr1	150818146	150818346
chr1	150951732	150951932
chr1	150964890	150965090
chr1	150980518	150980718
chr1	151020344	151020544
chr1	151485620	151485820
chr1	151486667	151486867
chr1	151489034	151489234
chr1	151738973	151739173
chr1	151753954	151754154
chr1	151762558	151762758
chr1	151828218	151828418
chr1	151841454	151841654
chr1	151941484	151941684
chr1	151944959	151945159
chr1	151966543	151966743
chr1	152000805	152001005
chr1	152019504	152019704
chr1	152151764	152151964
chr1	152188116	152188316
chr1	153003049	153003249
chr1	153467690	153467890
chr1	153483594	153483794
chr1	153492820	153493020
chr1	153559875	153560075
chr1	153581544	153581744
chr1	153624495	153624695
chr1	153940613	153940813
chr1	154059145	154059345
chr1	154166404	154166604
chr1	154181208	154181408
chr1	154301838	154302038
chr1	154307240	154307440
chr1	154313039	154313239
chr1	154402797	154402997
chr1	154711020	154711220
chr1	154771906	154772106
chr1	154782368	154782568
chr1	154792846	154793046
chr1	154801538	154801738
chr1	154835338	154835538
chr1	154887308	154887508
chr1	154968270	154968470
chr1	154973125	154973325
chr1	154995294	154995494
chr1	155011429	155011629
chr1	155063571	155063771
chr1	155095930	155096130
chr1	155149718	155149918
chr1	155160894	155161094
chr1	155161676	155161876
chr1	155164638	155164838
chr1	155294232	155294432
chr1	155349508	155349708
chr1	155788297	155788497
chr1	155795787	155795987
chr1	155799244	155799444
chr1	155812722	155812922
chr1	156012801	156013001
chr1	156023730	156023930
chr1	156072080	156072280
chr1	156087032	156087232
chr1	156182932	156183132
chr1	156186435	156186635
chr1	156370078	156370278
chr1	156427058	156427258
chr1	156662464	156662664
chr1	156678286	156678486
chr1	156737144	156737344
chr1	156800986	156801186
chr1	156822514	156822714
chr1	157102056	157102256
chr1	157205046	157205246
chr1	157338206	157338406
chr1	157408380	157408580
chr1	157422113	157422313
chr1	157479482	157479682
chr1	157998564	157998764
chr1	158042758	158042958
chr1	158127734	158127934
chr1	159870272	159870472
chr1	159940822	159941022
chr1	160030718	160030918
chr1	160404732	160404932
chr1	160445354	160445554
chr1	160523769	160523969
chr1	160593254	160593454
chr1	160806362	160806562
chr1	160919224	160919424
chr1	161088682	161088882
chr1	161368461	161368661
chr1	161414643	161414843
chr1	161536134	161536334
chr1	161559112	161559312
chr1	161617545	161617745
chr1	161640934	161641134
chr1	161691346	161691546
chr1	162104530	162104730
chr1	162122086	162122286
chr1	162128470	162128670
chr1	162133312	162133512
chr1	162135530	162135730
chr1	162138188	162138388
chr1	162237906	162238106
chr1	162249002	162249202
chr1	162358336	162358536
chr1	162377965	162378165
chr1	162671234	162671434
chr1	162711234	162711434
chr1	162762229	162762429
chr1	163482652	163482852
chr1	164676335	164676535
chr1	164726947	164727147
chr1	164731356	164731556
chr1	164822886	164823086
chr1	164886744	164886944
chr1	165128102	165128302
chr1	165132314	165132514
chr1	165133385	165133585
chr1	165155275	165155475
chr1	165237023	165237223
chr1	165297402	165297602
chr1	165336576	165336776
chr1	165459568	165459768
chr1	165511887	165512087
chr1	165513606	165513806
chr1	165696738	165696938
chr1	166009072	166009272
chr1	166050473	166050673
chr1	166054766	166054966
chr1	166572594	166572794
chr1	166578820	166579020
chr1	166579369	166579569
chr1	166710672	166710872
chr1	166793834	166794034
chr1	166794750	166794950
chr1	166807276	166807476
chr1	166810013	166810213
chr1	167800692	167800892
chr1	167896060	167896260
chr1	168318122	168318322
chr1	168415584	168415784
chr1	168585360	168585560
chr1	168600928	168601128
chr1	169486860	169487060
chr1	169509667	169509867
chr1	169579367	169579567
chr1	170105234	170105434
chr1	170187441	170187641
chr1	170677213	170677413
chr1	171226670	171226870
chr1	171227747	171227947
chr1	171393758	171393958
chr1	171534160	171534360
chr1	172287566	172287766
chr1	172494793	172494993
chr1	172611425	172611625
chr1	172612179	172612379
chr1	172698655	172698855
chr1	172862243	172862443
chr1	172945880	172946080
chr1	173469071	173469271
chr1	173837544	173837744
chr1	173987797	173987997
chr1	174450858	174451058
chr1	174526137	174526337
chr1	174553335	174553535
chr1	174572190	174572390
chr1	174972152	174972352
chr1	175147749	175147949
chr1	175149244	175149444
chr1	175156397	175156597
chr1	175340107	175340307
chr1	175549812	175550012
chr1	175897145	175897345
chr1	176300060	176300260
chr1	176469042	176469242
chr1	176560286	176560486
chr1	176606966	176607166
chr1	176672813	176673013
chr1	176747463	176747663
chr1	176792359	176792559
chr1	176793787	176793987
chr1	176796063	176796263
chr1	177033131	177033331
chr1	177041552	177041752
chr1	177114379	177114579
chr1	177244553	177244753
chr1	177270523	177270723
chr1	177274857	177275057
chr1	177280122	177280322
chr1	177388573	177388773
chr1	177445939	177446139
chr1	177588381	177588581
chr1	177589839	177590039
chr1	177920659	177920859
chr1	177988433	177988633
chr1	178096104	178096304
chr1	178974767	178974967
chr1	179139693	179139893
chr1	179292404	179292604
chr1	179340727	179340927
chr1	179852172	179852372
chr1	180123689	180123889
chr1	180136105	180136305
chr1	180197716	180197916
chr1	180213919	180214119
chr1	180899031	180899231
chr1	180923079	180923279
chr1	181096186	181096386
chr1	181102807	181103007
chr1	181442866	181443066
chr1	181461997	181462197
chr1	181686024	181686224
chr1	182065279	182065479
chr1	182080993	182081193
chr1	182098259	182098459
chr1	182110265	182110465
chr1	182299677	182299877
chr1	182332867	182333067
chr1	182449399	182449599
chr1	182572951	182573151
chr1	182640388	182640588
chr1	182878797	182878997
chr1	182993047	182993247
chr1	182994979	182995179
chr1	183157521	183157721
chr1	183211473	183211673
chr1	183218710	183218910
chr1	183250997	183251197
chr1	183280275	183280475
chr1	183300656	183300856
chr1	183301913	183302113
chr1	183538427	183538627
chr1	183828963	183829163
chr1	183829771	183829971
chr1	183922405	183922605
chr1	184332103	184332303
chr1	184396924	184397124
chr1	184452152	184452352
chr1	184505163	184505363
chr1	184516989	184517189
chr1	184536969	184537169
chr1	184537847	184538047
chr1	184616486	184616686
chr1	184633467	184633667
chr1	184943333	184943533
chr1	185286690	185286890
chr1	185296322	185296522
chr1	185596455	185596655
chr1	185616790	185616990
chr1	185684974	185685174
chr1	186201155	186201355
chr1	186463986	186464186
chr1	186734463	186734663
chr1	187005581	187005781
chr1	187178927	187179127
chr1	187198887	187199087
chr1	187258839	187259039
chr1	187282443	187282643
chr1	187350737	187350937
chr1	187501514	187501714
chr1	188143041	188143241
chr1	188416703	188416903
chr1	188565393	188565593
chr1	189491649	189491849
chr1	189531438	189531638
chr1	189665561	189665761
chr1	190096117	190096317
chr1	190244791	190244991
chr1	190334075	190334275
chr1	190818352	190818552
chr1	191018579	191018779
chr1	191119303	191119503
chr1	191792812	191793012
chr1	192069864	192070064
chr1	192730496	192730696
chr1	193399691	193399891
chr1	193426952	193427152
chr1	193448531	193448731
chr1	194749993	194750193
chr1	196335838	196336038
chr1	196535329	196535529
chr1	196743953	196744153
chr1	197001560	197001760
chr1	197152547	197152747
chr1	197226455	197226655
chr1	197291917	197292117
chr1	197439919	197440119
chr1	197742366	197742566
chr1	198078801	198079001
chr1	199264095	199264295
chr1	199354781	199354981
chr1	199616037	199616237
chr1	199840378	199840578
chr1	199964301	199964501
chr1	200060285	200060485
chr1	200083771	200083971
chr1	200087905	200088105
chr1	200240847	200241047
chr1	200271410	200271610
chr1	200287275	200287475
chr1	200306425	200306625
chr1	200398447	200398647
chr1	200455921	200456121
chr1	200522914	200523114
chr1	200858291	200858491
chr1	200905193	200905393
chr1	200906887	200907087
chr1	200967463	200967663
chr1	201014233	201014433
chr1	201029198	201029398
chr1	201125722	201125922
chr1	201184169	201184369
chr1	201255650	201255850
chr1	201293915	201294115
chr1	201322561	201322761
chr1	201464571	201464771
chr1	201985379	201985579
chr1	201987843	201988043
chr1	201992310	201992510
chr1	202075541	202075741
chr1	202077417	202077617
chr1	202152679	202152879
chr1	202171245	202171445
chr1	202238948	202239148
chr1	202804269	202804469
chr1	203055975	203056175
chr1	203071078	203071278
chr1	203154161	203154361
chr1	203253648	203253848
chr1	203282865	203283065
chr1	203322795	203322995
chr1	203353465	203353665
chr1	203378813	203379013
chr1	203398467	203398667
chr1	203488713	203488913
chr1	203574643	203574843
chr1	203725642	203725842
chr1	203889683	203889883
chr1	204047243	204047443
chr1	204073318	204073518
chr1	204136448	204136648
chr1	204149804	204150004
chr1	204685902	204686102
chr1	204698375	204698575
chr1	204719945	204720145
chr1	204732831	204733031
chr1	204872750	204872950
chr1	205163965	205164165
chr1	205168823	205169023
chr1	205204872	205205072
chr1	205288505	205288705
chr1	205319457	205319657
chr1	205326396	205326596
chr1	205436865	205437065
chr1	205475277	205475477
chr1	205487786	205487986
chr1	205544672	205544872
chr1	205554567	205554767
chr1	205617528	205617728
chr1	205622044	205622244
chr1	205624091	205624291
chr1	205638894	205639094
chr1	205640807	205641007
chr1	205864249	205864449
chr1	206572076	206572276
chr1	206868015	206868215
chr1	206881437	206881637
chr1	206904179	206904379
chr1	206970437	206970637
chr1	206988547	206988747
chr1	207072019	207072219
chr1	207079407	207079607
chr1	207083039	207083239
chr1	207148087	207148287
chr1	207738891	207739091
chr1	207828757	207828957
chr1	208013593	208013793
chr1	208063884	208064084
chr1	208122219	208122419
chr1	208124369	208124569
chr1	208233117	208233317
chr1	208242545	208242745
chr1	208243868	208244068
chr1	208287617	208287817
chr1	208548098	208548298
chr1	209363225	209363425
chr1	209393359	209393559
chr1	209427201	209427401
chr1	209708497	209708697
chr1	209710459	209710659
chr1	209711280	209711480
chr1	209801382	209801582
chr1	209900195	209900395
chr1	209920043	209920243
chr1	210324628	210324828
chr1	210438945	210439145
chr1	210443939	210444139
chr1	210465906	210466106
chr1	210690032	210690232
chr1	210896207	210896407
chr1	210962353	210962553
chr1	211190874	211191074
chr1	211295861	211296061
chr1	211360911	211361111
chr1	211361791	211361991
chr1	211432265	211432465
chr1	211643236	211643436
chr1	211675827	211676027
chr1	211683502	211683702
chr1	211776963	211777163
chr1	212220479	212220679
chr1	212311897	212312097
chr1	212527887	212528087
chr1	212636777	212636977
chr1	212731391	212731591
chr1	212864590	212864790
chr1	213093042	213093242
chr1	213248477	213248677
chr1	213305196	213305396
chr1	213404827	213405027
chr1	213596398	213596598
chr1	213612418	213612618
chr1	213724055	213724255
chr1	213743956	213744156
chr1	213821717	213821917
chr1	214418512	214418712
chr1	214435053	214435253
chr1	214500857	214501057
chr1	214588101	214588301
chr1	214611495	214611695
chr1	214873695	214873895
chr1	215175183	215175383
chr1	215271571	215271771
chr1	215673866	215674066
chr1	215917813	215918013
chr1	216645536	216645736
chr1	216874886	216875086
chr1	217145880	217146080
chr1	217299217	217299417
chr1	217489717	217489917
chr1	217492978	217493178
chr1	217536560	217536760
chr1	217749996	217750196
chr1	217882299	217882499
chr1	218846947	218847147
chr1	219566219	219566419
chr1	219737980	219738180
chr1	219834571	219834771
chr1	219951083	219951283
chr1	220057471	220057671
chr1	220509147	220509347
chr1	220511188	220511388
chr1	220528525	220528725
chr1	220537471	220537671
chr1	220538647	220538847
chr1	220816471	220816671
chr1	220905683	220905883
chr1	221509678	221509878
chr1	222096299	222096499
chr1	222185401	222185601
chr1	222269117	222269317
chr1	222491171	222491371
chr1	222575965	222576165
chr1	223205985	223206185
chr1	223324633	223324833
chr1	223384549	223384749
chr1	223476721	223476921
chr1	223492846	223493046
chr1	223530723	223530923
chr1	223609157	223609357
chr1	223686330	223686530
chr1	223871210	223871410
chr1	223900215	223900415
chr1	224211572	224211772
chr1	224391579	224391779
chr1	225091614	225091814
chr1	225102018	225102218
chr1	225111541	225111741
chr1	225990771	225990971
chr1	226085953	226086153
chr1	226249745	226249945
chr1	226826272	226826472
chr1	226925700	226925900
chr1	227050545	227050745
chr1	227594125	227594325
chr1	227795268	227795468
chr1	228081805	228082005
chr1	228112642	228112842
chr1	228124600	228124800
chr1	228268242	228268442
chr1	228330851	228331051
chr1	228619605	228619805
chr1	228636277	228636477
chr1	228771226	228771426
chr1	228820912	228821112
chr1	228902569	228902769
chr1	228989721	228989921
chr1	229049621	229049821
chr1	229206880	229207080
chr1	229283925	229284125
chr1	229297769	229297969
chr1	229301188	229301388
chr1	229357259	229357459
chr1	230021453	230021653
chr1	230028622	230028822
chr1	230140342	230140542
chr1	230192312	230192512
chr1	230193619	230193819
chr1	230487531	230487731
chr1	230639991	230640191
chr1	230708571	230708771
chr1	230817334	230817534
chr1	230876009	230876209
chr1	231037953	231038153
chr1	231643469	231643669
chr1	231647957	231648157
chr1	231808077	231808277
chr1	231906673	231906873
chr1	231986673	231986873
chr1	231989718	231989918
chr1	232118192	232118392
chr1	232576143	232576343
chr1	232690953	232691153
chr1	232736371	232736571
chr1	232761307	232761507
chr1	232901039	232901239
chr1	233124509	233124709
chr1	233145867	233146067
chr1	233217465	233217665
chr1	233243548	233243748
chr1	233771911	233772111
chr1	233812437	233812637
chr1	233813526	233813726
chr1	233817793	233817993
chr1	233838691	233838891
chr1	233850799	233850999
chr1	234688961	234689161
chr1	234804020	234804220
chr1	235011319	235011519
chr1	235028262	235028462
chr1	235095841	235096041
chr1	235099128	235099328
chr1	235142501	235142701
chr1	235244446	235244646
chr1	235681647	235681847
chr1	235805005	235805205
chr1	236465599	236465799
chr1	236576159	236576359
chr1	236924315	236924515
chr1	239158868	239159068
chr1	241805727	241805927
chr1	241870397	241870597
chr1	241980596	241980796
chr1	242591733	242591933
chr1	242596173	242596373
chr1	245118861	245119061
chr1	245210129	245210329
chr1	245499640	245499840
chr1	245646641	245646841
chr1	246229993	246230193
chr1	246382740	246382940
chr1	246431469	246431669
chr1	246581015	246581215
chr1	246642481	246642681
chr1	247244271	247244471
chr1	247276464	247276664
chr1	247531283	247531483
chr10	410523	410723
chr10	419425	419625
chr10	452595	452795
chr10	563287	563487
chr10	566466	566666
chr10	579198	579398
chr10	588582	588782
chr10	663811	664011
chr10	664270	664470
chr10	824870	825070
chr10	983596	983796
chr10	1016448	1016648
chr10	1502495	1502695
chr10	1676514	1676714
chr10	1703100	1703300
chr10	2490270	2490470
chr10	3291720	3291920
chr10	3303131	3303331
chr10	3315250	3315450
chr10	3332175	3332375
chr10	3437932	3438132
chr10	3510754	3510954
chr10	3525040	3525240
chr10	3545078	3545278
chr10	3627274	3627474
chr10	3680263	3680463
chr10	3709407	3709607
chr10	3734731	3734931
chr10	3933093	3933293
chr10	3949050	3949250
chr10	4010996	4011196
chr10	4163496	4163696
chr10	4170233	4170433
chr10	4172227	4172427
chr10	4198693	4198893
chr10	4216428	4216628
chr10	4274146	4274346
chr10	4321956	4322156
chr10	4492816	4493016
chr10	4567463	4567663
chr10	4797638	4797838
chr10	4895894	4896094
chr10	5160510	5160710
chr10	5530306	5530506
chr10	5538590	5538790
chr10	5587014	5587214
chr10	5590174	5590374
chr10	5593594	5593794
chr10	5621689	5621889
chr10	5698623	5698823
chr10	5702156	5702356
chr10	5727247	5727447
chr10	5874716	5874916
chr10	6096028	6096228
chr10	6331963	6332163
chr10	6343472	6343672
chr10	6346122	6346322
chr10	6405007	6405207
chr10	6405521	6405721
chr10	7464712	7464912
chr10	7485706	7485906
chr10	7530616	7530816
chr10	7562890	7563090
chr10	7910405	7910605
chr10	7987896	7988096
chr10	7998286	7998486
chr10	8055002	8055202
chr10	8091906	8092106
chr10	8092726	8092926
chr10	8110635	8110835
chr10	8395208	8395408
chr10	8630824	8631024
chr10	8814545	8814745
chr10	8903762	8903962
chr10	8974601	8974801
chr10	9012805	9013005
chr10	9076423	9076623
chr10	9078781	9078981
chr10	9160274	9160474
chr10	9337198	9337398
chr10	9366216	9366416
chr10	9741376	9741576
chr10	11188581	11188781
chr10	11190366	11190566
chr10	11661656	11661856
chr10	11704830	11705030
chr10	11847430	11847630
chr10	11917365	11917565
chr10	12095572	12095772
chr10	12433244	12433444
chr10	12542376	12542576
chr10	12809466	12809666
chr10	12939576	12939776
chr10	12951376	12951576
chr10	13015634	13015834
chr10	13082388	13082588
chr10	13134752	13134952
chr10	13276545	13276745
chr10	13580122	13580322
chr10	14116466	14116666
chr10	14447758	14447958
chr10	14457872	14458072
chr10	15290624	15290824
chr10	15352305	15352505
chr10	15486208	15486408
chr10	15503417	15503617
chr10	15600258	15600458
chr10	15669758	15669958
chr10	17269544	17269744
chr10	17281364	17281564
chr10	17696408	17696608
chr10	18469974	18470174
chr10	18522685	18522885
chr10	19466834	19467034
chr10	19485212	19485412
chr10	19510464	19510664
chr10	19684104	19684304
chr10	19898066	19898266
chr10	20109382	20109582
chr10	20193061	20193261
chr10	20320490	20320690
chr10	21816304	21816504
chr10	21818052	21818252
chr10	22103871	22104071
chr10	22159768	22159968
chr10	22291956	22292156
chr10	22481884	22482084
chr10	22872786	22872986
chr10	22887410	22887610
chr10	22923725	22923925
chr10	22969642	22969842
chr10	23015902	23016102
chr10	23263540	23263740
chr10	23340922	23341122
chr10	23345134	23345334
chr10	23358117	23358317
chr10	23424300	23424500
chr10	24107639	24107839
chr10	24269066	24269266
chr10	24415768	24415968
chr10	25346630	25346830
chr10	26783020	26783220
chr10	27061734	27061934
chr10	27287313	27287513
chr10	27293536	27293736
chr10	27532696	27532896
chr10	27636476	27636676
chr10	27846808	27847008
chr10	28277175	28277375
chr10	28545839	28546039
chr10	28766963	28767163
chr10	28941140	28941340
chr10	28949305	28949505
chr10	28971202	28971402
chr10	28971898	28972098
chr10	28974326	28974526
chr10	29189302	29189502
chr10	29208245	29208445
chr10	29215996	29216196
chr10	29217654	29217854
chr10	29228818	29229018
chr10	29238691	29238891
chr10	29338650	29338850
chr10	29364162	29364362
chr10	29398000	29398200
chr10	29399484	29399684
chr10	29404276	29404476
chr10	29438970	29439170
chr10	29443048	29443248
chr10	29592466	29592666
chr10	29647208	29647408
chr10	29844035	29844235
chr10	29853263	29853463
chr10	30035248	30035448
chr10	30097812	30098012
chr10	30152042	30152242
chr10	30179514	30179714
chr10	30189714	30189914
chr10	30825584	30825784
chr10	30831390	30831590
chr10	30857863	30858063
chr10	30915820	30916020
chr10	30951252	30951452
chr10	31129354	31129554
chr10	31323828	31324028
chr10	32394918	32395118
chr10	32427791	32427991
chr10	32435802	32436002
chr10	32449731	32449931
chr10	32468254	32468454
chr10	33330386	33330586
chr10	33331005	33331205
chr10	33454577	33454777
chr10	33765268	33765468
chr10	34583659	34583859
chr10	34970928	34971128
chr10	35700510	35700710
chr10	35781530	35781730
chr10	36293220	36293420
chr10	36487333	36487533
chr10	36653342	36653542
chr10	37157174	37157374
chr10	37639480	37639680
chr10	38033058	38033258
chr10	38458762	38458962
chr10	43264260	43264460
chr10	43477388	43477588
chr10	43533548	43533748
chr10	43539388	43539588
chr10	43540877	43541077
chr10	43556030	43556230
chr10	43564166	43564366
chr10	43577643	43577843
chr10	43595552	43595752
chr10	43859060	43859260
chr10	43967007	43967207
chr10	44162210	44162410
chr10	44168156	44168356
chr10	44274219	44274419
chr10	44525724	44525924
[truncated: 16,030 more rows]

## Sheet: LDECs
chr	start	end
chr1	15332354	15362353
chr1	16919481	16949480
chr1	17827906	17857905
chr1	19901095	19931094
chr1	22787496	22817495
chr1	30757678	30787677
chr1	32293524	32323523
chr1	42228197	42258196
chr1	42320756	42350755
chr1	51769449	51799448
chr1	65442410	65472409
chr1	65496998	65526997
chr1	75103350	75133349
chr1	106924492	106954491
chr1	112041238	112071237
chr1	114504473	114534472
chr1	152340448	152370447
chr1	152693858	152723857
chr1	154146337	154176336
chr1	162106431	162136430
chr1	177399164	177429163
chr1	188386900	188416899
chr1	188847703	188877702
chr1	193874117	193904116
chr1	198616629	198646628
chr1	199975181	200005180
chr1	203048538	203078537
chr1	204335050	204365049
chr1	207003325	207033324
chr1	207058096	207088095
chr10	138831	168830
chr10	9210613	9240612
chr10	19508333	19538332
chr10	28770516	28800515
chr10	29208569	29238568
chr10	29399041	29429040
chr10	43528107	43558106
chr10	44654016	44684015
chr10	62593406	62623405
chr10	65375732	65405731
chr10	82718602	82748601
chr10	95182796	95212795
chr10	112561605	112591604
chr10	115423629	115453628
chr10	115697551	115727550
chr10	115984164	116014163
chr10	117406829	117436828
chr10	125466645	125496644
chr10	127300126	127330125
chr11	1808133	1838132
chr11	2176903	2206902
chr11	2199737	2229736
chr11	9908421	9938420
chr11	48833030	48863029
chr11	54988235	55018234
chr11	66778275	66808274
chr11	69322274	69352273
chr11	70637119	70667118
chr11	72476011	72506010
chr11	72889700	72919699
chr11	76469422	76499421
chr11	77849814	77879813
chr11	77960303	77990302
chr11	78748375	78778374
chr11	82701762	82731761
chr11	84383694	84413693
chr11	85525853	85555852
chr11	86194673	86224672
chr11	86371949	86401948
chr11	86475455	86505454
chr11	94556563	94586562
chr11	101151029	101181028
chr11	101195878	101225877
chr11	101296028	101326027
chr11	117916112	117946111
chr11	119765896	119795895
chr11	129557368	129587367
chr11	131557343	131587342
chr11	134489373	134519372
chr12	2890274	2920273
chr12	5732731	5762730
chr12	23368740	23398739
chr12	24675474	24705473
chr12	26239604	26269603
chr12	31902640	31932639
chr12	38034665	38064664
chr12	46880412	46910411
chr12	53356380	53386379
chr12	54363064	54393063
chr12	64397629	64427628
chr12	64991942	65021941
chr12	69177641	69207640
chr12	69807217	69837216
chr12	75246185	75276184
chr12	76094422	76124421
chr12	89843932	89873931
chr12	97873019	97903018
chr12	97941308	97971307
chr12	102076765	102106764
chr12	106654342	106684341
chr12	116293612	116323611
chr12	116811147	116841146
chr12	119598353	119628352
chr13	30462983	30492982
chr13	33905011	33935010
chr13	34202052	34232051
chr13	39244075	39274074
chr13	46690980	46720979
chr13	82854830	82884829
chr13	98922945	98952944
chr13	107377175	107407174
chr13	113608270	113638269
chr14	34235736	34265735
chr14	38092894	38122893
chr14	46345287	46375286
chr14	65570579	65600578
chr14	67931949	67961948
chr14	68918455	68948454
chr14	69021958	69051957
chr14	75724398	75754397
chr14	77851787	77881786
chr14	90959442	90989441
chr14	91727919	91757918
chr14	91839946	91869945
chr14	91869625	91899624
chr14	93462890	93492889
chr14	99356746	99386745
chr14	104144982	104174981
chr15	39945883	39975882
chr15	50519032	50549031
chr15	51008800	51038799
chr15	51056398	51086397
chr15	52932493	52962492
chr15	53352947	53382946
chr15	63662893	63692892
chr15	70300286	70330285
chr15	70651194	70681193
chr15	71365770	71395769
chr15	73990793	74020792
chr15	75094842	75124841
chr15	76385943	76415942
chr15	80959965	80989964
chr15	99277590	99307589
chr16	1229259	1259258
chr16	1333285	1363284
chr16	3209528	3239527
chr16	4198058	4228057
chr16	8758945	8788944
chr16	17049810	17079809
chr16	19992579	20022578
chr16	21508526	21538525
chr16	23139679	23169678
chr16	35206624	35236623
chr16	35256930	35285801
chr16	53775236	53805235
chr16	54109420	54139419
chr16	70155719	70185718
chr16	75048909	75078908
chr16	79056678	79086677
chr16	85304384	85334383
chr16	85331142	85361141
chr16	85481285	85511284
chr16	88981621	89011620
chr17	6568134	6598133
chr17	26843387	26873386
chr17	27471027	27501026
chr17	38458219	38488218
chr17	38590089	38620088
chr17	38720612	38750611
chr17	38835115	38865114
chr17	39558583	39588582
chr17	49009656	49039655
chr17	55411686	55441685
chr17	56698075	56728074
chr17	58413464	58443463
chr17	59512717	59542716
chr17	59786446	59816445
chr17	60072286	60102285
chr17	61815247	61845246
chr17	71588932	71618931
chr17	72738776	72768775
chr17	76402585	76432584
chr17	76998850	77028849
chr17	80560612	80590611
chr18	3674358	3704357
chr18	9735664	9765663
chr18	9793397	9823396
chr18	20822962	20852961
chr18	21193490	21223489
chr18	43363141	43393140
chr18	43673681	43703680
chr18	45655894	45685893
chr18	46497286	46527285
chr18	60895568	60925567
chr18	71899234	71929233
chr18	74755511	74785510
chr19	1161310	1191309
chr19	1498385	1528384
chr19	2562836	2592835
chr19	3372618	3402617
chr19	15583244	15613243
chr19	16559801	16589800
chr19	23570556	23600555
chr19	27770005	27800004
chr19	27909200	27939199
chr19	35798982	35828981
chr19	41412252	41442251
chr2	10880326	10910325
chr2	11645012	11675011
chr2	20564873	20594872
chr2	35508231	35538230
chr2	42996651	43026650
chr2	43670130	43700129
chr2	86176650	86206649
chr2	100238296	100268295
chr2	100663772	100693771
chr2	106124314	106154313
chr2	112682484	112712483
chr2	133017652	133047651
chr2	159951276	159981275
chr2	174835044	174865043
chr2	178377892	178407891
chr2	215228470	215258469
chr2	216824335	216854334
chr2	217941689	217971688
chr2	226465842	226495841
chr2	237942836	237972835
chr20	19249282	19279281
chr20	26180036	26210035
chr20	26274434	26304433
chr20	35200842	35230841
chr20	43379221	43409220
chr20	45961956	45991955
chr20	46698969	46728968
chr20	46771964	46801963
chr20	47173933	47203932
chr20	47469094	47499093
chr20	49329142	49359141
chr20	49365813	49395812
chr20	52260028	52290027
chr20	52466981	52496980
chr20	52750851	52780850
chr20	55295524	55325523
chr20	55319005	55349004
chr21	16361875	16391874
chr21	16544482	16574481
chr21	16950099	16980098
chr21	41674681	41704680
chr21	43010891	43040890
chr21	43784783	43814782
chr21	45591358	45621357
chr21	47698628	47728627
chr22	21226154	21256153
chr22	29199838	29229837
chr22	29769615	29799614
chr22	29898628	29928627
chr22	37569165	37599164
chr22	39672719	39702718
chr22	41107265	41137264
chr22	43100581	43130580
chr22	43770892	43800891
chr3	5281546	5311545
chr3	58438142	58468141
chr3	61785885	61815884
chr3	62296514	62326513
chr3	64579922	64609921
chr3	90438876	90468875
chr3	107694548	107724547
chr3	124539859	124569858
chr3	133149117	133179116
chr3	148983441	149013440
chr3	149942137	149972136
chr3	150433041	150463040
chr3	150465939	150495938
chr3	150549804	150579803
chr3	153924549	153954548
chr3	161117718	161147717
chr3	163956915	163986914
chr3	164079172	164109171
chr3	169321645	169351644
chr3	170035363	170065362
chr3	174834800	174864799
chr3	174967423	174997422
chr3	175387289	175417288
chr3	187997097	188027096
chr3	188802268	188832267
chr3	189016051	189046050
chr3	189545687	189575686
chr3	193578128	193608127
chr3	193856714	193886713
chr3	194200583	194230582
chr4	1224438	1254437
chr4	2415032	2445031
chr4	3459890	3489889
chr4	6386627	6416626
chr4	89241279	89271278
chr4	106028070	106058069
chr4	125882269	125912268
chr4	139810712	139840711
chr4	141161536	141191535
chr4	143508856	143538855
chr4	143942742	143972741
chr4	169400780	169430779
chr5	296931	326930
chr5	16574508	16604507
chr5	16612749	16642748
chr5	33600274	33630273
chr5	46335263	46365262
chr5	55959350	55989349
chr5	58671809	58701808
chr5	66516316	66546315
chr5	105562415	105592414
chr5	117336806	117366805
chr5	117465281	117495280
chr5	124730235	124760234
chr5	131695889	131725888
chr5	139073822	139103821
chr5	154433450	154463449
chr5	167728490	167758489
chr5	172947873	172977872
chr5	173895605	173925604
chr6	1626743	1656742
chr6	11039555	11069554
chr6	15199979	15229978
chr6	17376997	17406996
chr6	39224097	39254096
chr6	53323932	53353931
chr6	83268571	83298570
chr6	122934129	122964128
chr6	125510121	125540120
chr6	135517599	135547598
chr6	151976698	152006697
chr7	33869425	33899424
chr7	45568632	45598631
chr7	80556421	80586420
chr7	84147253	84177252
chr7	105265590	105295589
chr7	152263905	152293904
chr8	8136960	8166959
chr8	11563559	11593558
chr8	17168320	17198319
chr8	22575175	22605174
chr8	37438773	37468772
chr8	43079913	43109912
chr8	67419895	67449894
chr8	69746837	69776836
chr8	87197331	87227330
chr8	88659870	88689869
chr8	90990034	91020033
chr8	97951922	97981921
chr8	98761688	98791687
chr8	102117364	102147363
chr8	102486585	102516584
chr8	103598302	103628301
chr8	110588421	110618420
chr8	116864666	116894665
chr8	116990454	117020453
chr8	120632239	120662238
chr8	122152860	122182859
chr8	124569293	124599292
chr8	128779710	128809709
chr8	128865575	128895574
chr8	129148464	129178463
chr9	69686555	69716554
chr9	95735889	95765888
chr9	97530504	97560503
chr9	114759576	114789575
chr9	129390403	129420402
chr9	130772051	130802050
chr9	130806552	130836551
chr9	138269956	138299955
chr9_gl000199_random	46702	76699
chrX	7250929	7280928
chrX	16651365	16681364
chrX	61691626	61721625
chrX	61818620	61848619
chrX	98725860	98755859
chrX	109176337	109206336
chrX	115395982	115425981
chrX	118430778	118460777
chrX	121482664	121512663
chrX	130696233	130726232
chrX	139559619	139589618

## Sheet: TADs
chr	start	end
chr1	2110140	2330138
chr1	2710140	3350138
chr1	3030140	3130138
chr1	3350140	3430138
chr1	3350140	3570138
chr1	4300140	4380138
chr1	5477413	5877411
chr1	5537413	5697411
chr1	5757413	6057411
chr1	6557413	8017411
chr1	6717413	8017411
chr1	6717413	7717411
chr1	7077413	7277411
chr1	7277413	7717411
chr1	7497413	7597411
chr1	7717413	8017411
chr1	7717413	9297411
chr1	8017413	9297411
chr1	8037413	8397411
chr1	8417413	8917411
chr1	8617413	8777411
chr1	8777413	8857411
chr1	9177413	9257411
chr1	9337413	9537411
chr1	9537413	9657411
chr1	9677413	10497411
chr1	10217413	10397411
chr1	10417413	10497411
chr1	10737413	10997411
chr1	11517413	11697411
chr1	14007413	14147411
chr1	14147413	15827411
chr1	14287413	15427411
chr1	14727413	14847411
chr1	15187413	15407411
chr1	15427413	15847411
chr1	15447413	15627411
chr1	15847413	16087411
chr1	16107413	16327411
chr1	16567413	16707411
chr1	17367413	17747411
chr1	17807413	17947411
chr1	18227413	18587411
chr1	18247413	18447411
chr1	18607413	18887411
chr1	18907413	19167411
chr1	19207413	19427411
chr1	19667413	19987411
chr1	20527413	20827411
chr1	20827413	20987411
chr1	20987413	21887411
chr1	20987413	21547411
chr1	21307413	21527411
chr1	21547413	21707411
chr1	22367413	22987411
chr1	22727413	22987411
chr1	22987413	23287411
chr1	23287413	23607411
chr1	23867413	23987411
chr1	24347413	26127411
chr1	24347413	25247411
chr1	24347413	24987411
chr1	24347413	24747411
chr1	24507413	24727411
chr1	24727413	24987411
chr1	25247413	25547411
chr1	25407413	25547411
chr1	25927413	26127411
chr1	26147413	26347411
chr1	26147413	26527411
chr1	26347413	26487411
chr1	26587413	26727411
chr1	26907413	27127411
chr1	27267413	28987411
chr1	27987413	28087411
chr1	28167413	28987411
chr1	28567413	28967411
chr1	28587413	28667411
chr1	29207413	29367411
chr1	29207413	29547411
chr1	29547413	31187411
chr1	30367413	30567411
chr1	31187413	32847411
chr1	31187413	32667411
chr1	31267413	31387411
chr1	31387413	32847411
chr1	31407413	31547411
chr1	31627413	31847411
chr1	31627413	32847411
chr1	31867413	32027411
chr1	32267413	32407411
chr1	32567413	32647411
chr1	32847413	33127411
chr1	33127413	33267411
chr1	33347413	33547411
chr1	33547413	33947411
chr1	34087413	35227411
chr1	34387413	34507411
chr1	34707413	34887411
chr1	34707413	35047411
chr1	35227413	36267411
chr1	35227413	36567411
chr1	35247413	35327411
chr1	35647413	36267411
chr1	35647413	35767411
chr1	35787413	36267411
chr1	35907413	36027411
chr1	36287413	36567411
chr1	37007413	37907411
chr1	37307413	37387411
chr1	37507413	37907411
chr1	37907413	38487411
chr1	38487413	39527411
chr1	38767413	39067411
chr1	39107413	39227411
chr1	39307413	39547411
chr1	39767413	39847411
chr1	40267413	40507411
chr1	40527413	40887411
chr1	41067413	41247411
chr1	41307413	41427411
chr1	41727413	41947411
chr1	41967413	43227411
chr1	42007413	42607411
chr1	42247413	42607411
chr1	42607413	43227411
chr1	42807413	43227411
chr1	43227413	43387411
chr1	43527413	43687411
chr1	43687413	43867411
chr1	44207413	44407411
chr1	44467413	45167411
chr1	44667413	44807411
chr1	44967413	45047411
chr1	45247413	46847411
chr1	45467413	45787411
chr1	45787413	46847411
chr1	45807413	45967411
chr1	46047413	46847411
chr1	46487413	46667411
chr1	47847413	48547411
chr1	47887413	48187411
chr1	48187413	48407411
chr1	48547413	48687411
chr1	48987413	50807411
chr1	49227413	49407411
chr1	49427413	50807411
chr1	50587413	50807411
chr1	50807413	51667410
chr1	50807413	52307410
chr1	50807413	52487410
chr1	51207412	51667410
chr1	51527412	51667410
chr1	52067412	52247410
chr1	52367412	52467410
chr1	52587412	52787410
chr1	52847412	53167410
chr1	53207412	53287410
chr1	53367412	53667410
chr1	53687412	53927410
chr1	53927412	54187410
chr1	54287412	54527410
chr1	54287412	55507410
chr1	54507412	54587410
chr1	54767412	54847410
chr1	55127412	55507410
chr1	55307412	55507410
chr1	55527412	57287410
chr1	55747412	57287410
chr1	55747412	57667410
chr1	55947412	56027410
chr1	56407412	56487410
chr1	56867412	57047410
chr1	57047412	57287410
chr1	57287412	58707410
chr1	57507412	57607410
chr1	57887412	57987410
chr1	58467412	58547410
chr1	58627412	58727410
chr1	58767412	58847410
chr1	59167412	60447410
chr1	59187412	60247410
chr1	59747412	60167410
chr1	60047412	60147410
chr1	60347412	60427410
chr1	60447412	61287410
chr1	60707412	61267410
chr1	60947412	61187410
chr1	61267412	62607410
chr1	61287412	62407410
chr1	61527412	61927410
chr1	61787412	61927410
chr1	61927412	62107410
chr1	61927412	62607410
chr1	62107412	62567410
chr1	62327412	62407410
chr1	62627412	62887410
chr1	62967412	63227410
chr1	63267412	64027410
chr1	63507412	63607410
chr1	63667412	63787410
chr1	63807412	63927410
chr1	64067412	64727410
chr1	64587412	64727410
chr1	64727412	65307410
chr1	64947412	65147410
chr1	65167412	65307410
chr1	65307412	65527410
chr1	65887412	66167410
chr1	66407412	66727410
chr1	66407412	67207410
chr1	66707412	66927410
chr1	66967412	67227410
chr1	67667412	67987410
chr1	67987412	68247410
chr1	68307412	68587410
chr1	68587412	68807410
chr1	68847412	70607410
chr1	68907412	70327410
chr1	68927412	69047410
chr1	69167412	70327410
chr1	69407412	69507410
chr1	69627412	69727410
chr1	69767412	69867410
chr1	69967412	70167410
chr1	70187412	70327410
chr1	70187412	70607410
chr1	70347412	70447410
chr1	70607412	70987410
chr1	70987412	71547410
chr1	71567412	72547410
chr1	71567412	73027410
chr1	71567412	73387410
chr1	71967412	72527410
chr1	71967412	73027410
chr1	72607412	72747410
chr1	72747412	72827410
chr1	73067412	75007410
chr1	73227412	73327410
chr1	74667412	74807410
chr1	74927412	75207410
chr1	75207412	75687410
chr1	75447412	75687410
chr1	75687412	76287410
chr1	75887412	76087410
chr1	76087412	76287410
chr1	76607412	77607410
chr1	76767412	76927410
chr1	77407412	77547410
chr1	77587412	78027410
chr1	78387412	78607410
chr1	78587412	79147410
chr1	79067412	79147410
chr1	79167412	79967410
chr1	79267412	81267410
chr1	79287412	79687410
chr1	79967412	80667410
chr1	80447412	80667410
chr1	80667412	82267410
chr1	80867412	81407410
chr1	80867412	81127410
chr1	80887412	80967410
chr1	81127412	81407410
chr1	81547412	81627410
chr1	82007412	82247410
chr1	82267412	82507410
chr1	82267412	83227410
chr1	82807412	83047410
chr1	82827412	82907410
chr1	84347412	85747410
chr1	84347412	86327410
chr1	84367412	84607410
chr1	84607412	84907410
chr1	84907412	85247410
chr1	85227412	85407410
chr1	85547412	85747410
chr1	85747412	85967410
chr1	86047412	86167410
chr1	86487412	86827410
chr1	87227412	87567410
chr1	87587412	89047410
chr1	87587412	87767410
chr1	87607412	88527410
chr1	87747412	88527410
chr1	88207412	88507410
chr1	88407412	88507410
chr1	88627412	89047410
chr1	88847412	89047410
chr1	89127412	89367410
chr1	89607412	89687410
chr1	90247412	90487410
chr1	90527412	91807410
chr1	90707412	90867410
chr1	91187412	91327410
chr1	91187412	91647410
chr1	91327412	91647410
chr1	91627412	91747410
chr1	91967412	92407410
chr1	92187412	92347410
chr1	92407412	92767410
chr1	92407412	93107410
chr1	92407412	93307410
chr1	92747412	93087410
chr1	92907412	92987410
chr1	93307412	93467410
chr1	93747412	94347410
chr1	94087412	94307410
chr1	94347412	95747410
chr1	94787412	94947410
chr1	94967412	95287410
chr1	95307412	95527410
chr1	95527412	95727410
chr1	95747412	96367410
chr1	96367412	97567410
chr1	96387412	97307410
chr1	96647412	97307410
chr1	97007412	97227410
chr1	97767412	97987410
chr1	98267412	98527410
chr1	98527412	98967410
chr1	98527412	99267410
chr1	98787412	98907410
chr1	99267412	99507410
chr1	99607412	100207410
chr1	99947412	100207410
chr1	100247412	100927410
chr1	100247412	101367410
chr1	100707412	100927410
chr1	100927412	101927410
chr1	101367412	101767410
chr1	101547412	101707410
chr1	102267412	102667410
chr1	102527412	102727410
chr1	102967412	103527410
chr1	103247412	103447410
chr1	104778477	106718475
chr1	104998477	105118475
chr1	105198477	106718475
chr1	105878477	106338475
chr1	106358477	106718475
chr1	106498477	106718475
chr1	107378477	107638475
chr1	107678477	107798475
chr1	107938477	108318475
chr1	108118477	108298475
chr1	108318477	108678475
chr1	108518477	108658475
chr1	110178477	110558475
chr1	110318477	110538475
chr1	110558477	111578475
chr1	110578477	111038475
chr1	110718477	111038475
chr1	110738477	110878475
chr1	110878477	111018475
chr1	111158477	111338475
chr1	111998477	112338475
chr1	112218477	112338475
chr1	112578477	112898475
chr1	112578477	114358475
chr1	112898477	113258475
chr1	113658477	114238475
chr1	113938477	114238475
chr1	114358477	114518475
chr1	114518477	114858475
chr1	116338477	116538475
chr1	116538477	116678475
chr1	116678477	116898475
chr1	117118477	117618475
chr1	117258477	117378475
chr1	117618477	117838475
chr1	118058477	120058475
chr1	118298477	118458475
chr1	118458477	120258475
chr1	118998477	119078475
chr1	119238477	119538475
chr1	119558477	119678475
chr1	150033376	150173374
chr1	150513376	150973374
chr1	150773376	150973374
chr1	151393376	151833374
chr1	151673376	151813374
chr1	152013376	152453374
chr1	152453376	154313374
chr1	152453376	154153374
chr1	152453376	153753374
chr1	152453376	153473374
chr1	152453376	153293374
chr1	152593376	152833374
chr1	152833376	153193374
chr1	153313376	153473374
chr1	153753376	153973374
chr1	154453376	154913374
chr1	154733376	154853374
chr1	155053376	155153374
chr1	155893376	155993374
chr1	156053376	156193374
chr1	156333376	156633374
chr1	156933376	157153374
chr1	157153376	157873374
chr1	157153376	158093374
chr1	157913376	158093374
chr1	158113376	159073374
chr1	158593376	158713374
chr1	158913376	158993374
chr1	159453376	159593374
chr1	160053376	160353374
chr1	160373376	160933374
chr1	160653376	160933374
chr1	161153376	161373374
chr1	161733376	162013374
chr1	162013376	162373374
chr1	163033376	163313374
chr1	163353376	165333374
chr1	164173376	165053374
chr1	164473376	164773374
chr1	164613376	164753374
chr1	164893376	165053374
chr1	165353376	165573374
chr1	165573376	165893374
chr1	165893376	166433374
chr1	166453376	166813374
chr1	166533376	168533374
chr1	166853376	167033374
chr1	167033376	167513374
chr1	167173376	167413374
chr1	167513376	167673374
chr1	167673376	168053374
chr1	167893376	168053374
chr1	168773376	168853374
chr1	169073376	169333374
chr1	169333376	169873374
chr1	169873376	170913374
chr1	169873376	171433374
chr1	169873376	171733375
chr1	170153376	170253374
chr1	170653376	170873374
chr1	170893376	171193374
chr1	171053376	171193374
chr1	171193376	171393374
chr1	171753377	171973375
chr1	171973377	172393375
chr1	172393377	172713375
chr1	172553377	172693375
chr1	172713377	173373375
chr1	173213377	173373375
chr1	173373377	173793375
chr1	173373377	174213375
chr1	173813377	174213375
chr1	174033377	174213375
chr1	174213377	174733375
chr1	174733377	174973375
chr1	174733377	175313375
chr1	174993377	176853375
chr1	175313377	175893375
chr1	175553377	175633375
chr1	175853377	176053375
chr1	176053377	176193375
chr1	176333377	176853375
chr1	176853377	177913375
chr1	177153377	177913375
chr1	177373377	177773375
chr1	177373377	177913375
chr1	177753377	177893375
chr1	177913377	179353375
chr1	178053377	178273375
chr1	178293377	178493375
chr1	178493377	178973375
chr1	178773377	178913375
chr1	179073377	179193375
chr1	179653377	179793375
chr1	179813377	180153375
chr1	180013377	180153375
chr1	180153377	180473375
chr1	180473377	180853375
chr1	180833377	181153375
chr1	181153377	181413375
chr1	181653377	181913375
chr1	182033377	182373375
chr1	182393377	182793375
chr1	182553377	182773375
chr1	182873377	183593375
chr1	183433377	183593375
chr1	183613377	183913375
chr1	184033377	184673375
chr1	184333377	184673375
chr1	184533377	184653375
chr1	184753377	184953375
chr1	184953377	185153375
chr1	185153377	185673375
chr1	185673377	186353375
chr1	185673377	186193375
chr1	186193377	186273375
chr1	186353377	188133375
chr1	186353377	188333375
chr1	186373377	186973375
chr1	186573377	186673375
chr1	186973377	188133375
chr1	186973377	188333375
chr1	186973377	188913375
chr1	187213377	188133375
chr1	187213377	188893375
chr1	187233377	187373375
chr1	187373377	188133375
chr1	187593377	187673375
chr1	187733377	187853375
chr1	187913377	188093375
chr1	188173377	188333375
chr1	188573377	188733375
chr1	188733377	188893375
chr1	189653377	190333375
chr1	189913377	190073375
chr1	190073377	190313375
chr1	190433377	192433375
chr1	190613377	190933375
chr1	191133377	191793375
chr1	191333377	191413375
chr1	191813377	192433375
chr1	192293377	192413375
chr1	192433377	193013375
chr1	192753377	193013375
chr1	193113377	194813375
chr1	193333377	195333375
chr1	193353377	194293375
chr1	193613377	193693375
chr1	193913377	194013375
chr1	194293377	195793375
chr1	194713377	194793375
chr1	195193377	195313375
chr1	195693377	195773375
chr1	196453377	196593375
chr1	196673377	197053375
chr1	196973377	197053375
chr1	197453377	198693375
chr1	197573377	197893375
chr1	197893377	198693375
chr1	198033377	198353375
chr1	198693377	199653375
chr1	199753377	200493375
chr1	199913377	199993375
chr1	200253377	200493375
chr1	200493377	201093375
chr1	200853377	201093375
chr1	201213377	201333375
chr1	201493377	202113375
chr1	201673377	202113375
chr1	201833377	201953375
chr1	201973377	202093375
chr1	202133377	202713375
chr1	202133377	202973375
chr1	202693377	202973375
chr1	202993377	203233375
chr1	203313377	203433375
chr1	203453377	203693375
chr1	204113377	204373375
chr1	204353377	204493375
chr1	204493377	205493375
chr1	204493377	205713375
chr1	204513377	204773375
chr1	204793377	204933375
chr1	204933377	205053375
chr1	204933377	205493375
chr1	205493377	205633375
chr1	206653377	206773375
chr1	208193377	208433375
chr1	208433377	208833375
chr1	208673377	208813375
chr1	208833377	209313375
chr1	208953377	209033375
chr1	209133377	209213375
chr1	209373377	209713375
chr1	209733377	209933375
chr1	210613377	211333375
chr1	210973377	211053375
chr1	211113377	211313375
chr1	211453377	211853375
chr1	211853377	212113375
chr1	212213377	212553375
chr1	212633377	212813375
chr1	212633377	212973375
chr1	213553377	214333375
chr1	213753377	214293375
chr1	214353377	214813375
chr1	214513377	214813375
chr1	214813377	215713375
chr1	215313377	215713375
chr1	215573377	215673375
chr1	215813377	216913375
chr1	215813377	217113375
chr1	215813377	217513375
chr1	215813377	217813375
chr1	216193377	216293375
chr1	216753377	216853375
chr1	216913377	218453375
chr1	217113377	217513375
chr1	217513377	217933375
chr1	217713377	217853375
chr1	217933377	218453375
chr1	219153377	219233375
chr1	220373377	220993375
chr1	220833377	220973375
chr1	221273377	221373375
chr1	221633377	222633375
chr1	221913377	222273375
chr1	222053377	222253375
chr1	222313377	222633375
chr1	222913377	223293375
chr1	224313377	224533375
chr1	224673377	225113375
chr1	224673377	225633375
chr1	224813377	225113375
chr1	225113377	225613375
chr1	225493377	225613375
chr1	225633377	226173375
chr1	226313377	226393375
chr1	226553377	228553375
chr1	226813377	227053375
chr1	227513377	227633375
chr1	229773377	230473375
chr1	229773377	230753375
chr1	230013377	230133375
chr1	230433377	230753375
chr1	230753377	230933375
chr1	231033377	231353375
chr1	231233377	231333375
chr1	231473377	231753375
chr1	231753377	233393375
chr1	231973377	232753375
chr1	232753377	233393375
chr1	233073377	233393375
chr1	233413377	234473375
chr1	233533377	234233375
chr1	233953377	234213375
chr1	234233377	234473375
chr1	235253377	235613375
chr1	235253377	236253375
chr1	235653377	236253375
chr1	235813377	235893375
chr1	235953377	236153375
chr1	236253377	236713375
chr1	236533377	236693375
chr1	236713377	238713375
chr1	236753377	237753375
chr1	236773377	237993375
chr1	236893377	237073375
chr1	237233377	237333375
chr1	237593377	237713375
chr1	237773377	237993375
chr1	237993377	239553375
chr1	237993377	239153375
chr1	240093377	240173375
chr1	240593377	240873375
chr1	240893377	241673375
chr1	241113377	241673375
chr1	241673377	242053375
chr1	242013377	242173375
chr1	242173377	242633375
chr1	243493377	244453375
chr1	243853377	244453375
chr1	244233377	244433375
chr1	244453377	246453375
chr1	244753377	244973375
chr1	244973377	245233375
chr1	245233377	246673375
chr1	245233377	246953375
chr1	245993377	246173375
chr1	246173377	246653375
chr1	246413377	246633375
chr1	247033377	247513375
chr1	248273377	248353375
chr10	510000	849998
chr10	850000	1129998
chr10	870000	2289998
chr10	1130000	3109998
chr10	1350000	1429998
chr10	1650000	3109998
chr10	1830000	2129998
chr10	3230000	4849998
chr10	3690000	3809998
chr10	3830000	4849998
chr10	3970000	4189998
chr10	4370000	4529998
chr10	4550000	4849998
chr10	4690000	4809998
chr10	4850000	5469998
chr10	4850000	5939992
chr10	5659994	5939992
chr10	6239994	6459992
chr10	6459994	7779992
chr10	6839994	7479992
chr10	7279994	7459992
chr10	7779994	9359992
chr10	8099994	9359992
chr10	8919994	9359992
chr10	9359994	11339992
chr10	9899994	9979992
chr10	10119994	10719992
chr10	10199994	10279992
chr10	10399994	10479992
chr10	10979994	11059992
chr10	11119994	11339992
chr10	11339994	11519992
chr10	11519994	13339992
chr10	11539994	11819992
chr10	11819994	12039992
chr10	11819994	13639992
chr10	12119994	13639992
chr10	12259994	13139992
chr10	12739994	13119992
chr10	12959994	13119992
chr10	13219994	13339992
chr10	13679994	13819992
chr10	13819994	14539992
chr10	14239994	14539992
chr10	14539994	14879992
chr10	14899994	15219992
chr10	15459994	15899992
chr10	15759994	15899992
chr10	16239994	16359992
chr10	17319994	17499992
chr10	18399994	18519992
chr10	18779994	20739992
chr10	18959994	20099992
chr10	19679994	20099992
chr10	19919994	20099992
chr10	20099994	21079992
chr10	20399994	20499992
chr10	20559994	21059992
chr10	21139994	22259992
chr10	21359994	21559992
chr10	21559994	21799992
chr10	22019994	22259992
chr10	22259994	23399992
chr10	22839994	23379992
chr10	22999994	23279992
chr10	23599994	23819992
chr10	23819994	23999992
chr10	24279994	24479992
chr10	24479994	24599992
chr10	24659994	24819992
chr10	24899994	25299992
chr10	25379994	26019992
chr10	25539994	25719992
chr10	25739994	25999992
chr10	26019994	26599992
chr10	26379994	26459992
chr10	27839994	27959992
chr10	28039994	28519992
chr10	28519994	28679992
chr10	29419994	29619992
chr10	30019994	30119992
chr10	30299994	30579992
chr10	31619994	31759992
chr10	31759994	32099992
chr10	31939994	32099992
chr10	32099994	32519992
chr10	32319994	32499992
chr10	32519994	32659992
chr10	32659994	33459992
chr10	33079994	33299992
chr10	33459994	34939992
chr10	33619994	34939992
chr10	33879994	33959992
chr10	33999994	34319992
chr10	34019994	34139992
chr10	34399994	34499992
chr10	34539994	34939992
chr10	34939994	35279992
chr10	35379994	35899992
chr10	35519994	35899992
chr10	35899994	37059992
chr10	35899994	37819992
chr10	36619994	37039992
chr10	43599994	43959992
chr10	43599994	43699992
chr10	44159994	45379992
chr10	44879994	45359992
chr10	45179994	45359992
chr10	49549994	49729992
chr10	49729994	50789992
chr10	49869994	50189992
chr10	50369994	50469992
chr10	52689994	53989992
chr10	53289994	53369992
chr10	53489994	53649992
chr10	53729994	53989992
chr10	54049994	54349992
chr10	55269994	55349992
chr10	55349994	55589992
chr10	55589994	56589992
chr10	55589994	56749992
chr10	56829994	57049992
chr10	57489994	59429992
chr10	57889994	58109992
chr10	59429994	59849992
chr10	59929994	60069992
chr10	60569994	60669992
chr10	60689994	60949992
chr10	60969994	61369992
chr10	61369994	61589992
chr10	61569994	61809992
chr10	61849994	61969992
chr10	62189994	62549992
chr10	62409994	62529992
chr10	62549994	64009992
chr10	62569994	63629992
chr10	63489994	63589992
chr10	63789994	64009992
chr10	64189994	64929992
chr10	64329994	64929992
chr10	64569994	64849992
chr10	65389994	65469992
chr10	65629994	66669992
chr10	65789994	66469992
chr10	66009994	66149992
chr10	66209994	66329992
chr10	66669994	68669992
chr10	66689994	67949992
chr10	67089994	67929992
chr10	67329994	67409992
chr10	67669994	67929992
chr10	68209994	68329992
chr10	68669994	69309992
chr10	68669994	69549992
chr10	68869994	68989992
chr10	69089994	69269992
chr10	69289994	69549992
chr10	69549994	70089992
chr10	69969994	70049992
chr10	70149994	70729992
chr10	70169994	71549992
chr10	70169994	71869992
chr10	70289994	70509992
chr10	70569994	70649992
chr10	70749994	70869992
chr10	70749994	71549992
chr10	71169994	71289992
chr10	71969994	72149992
chr10	72209994	73649992
chr10	72529994	72669992
chr10	72669994	73029992
chr10	72669994	73649992
chr10	73049994	73469992
chr10	73369994	73469992
chr10	73849994	74109992
chr10	74109994	74629992
chr10	74109994	74849992
chr10	74109994	75249992
chr10	74449994	74609992
chr10	74609994	74849992
chr10	75269994	75409992
chr10	76009994	76869992
chr10	76169994	76509992
chr10	76369994	76509992
chr10	76589994	76789992
chr10	76849994	76989992
chr10	77009994	78889992
chr10	77149994	78889992
chr10	77329994	77789992
chr10	77789994	78069992
chr10	78089994	78869992
chr10	78289994	78769992
chr10	78609994	78709992
chr10	78749994	78849992
chr10	79209994	79409992
chr10	79789994	80989992
chr10	79949994	80429992
chr10	80289994	80969992
chr10	80529994	80969992
chr10	80549994	80729992
chr10	82350020	83610018
chr10	83150020	83590018
chr10	83610020	84530018
chr10	84310020	84390018
chr10	84530020	85870018
chr10	85130020	85830018
chr10	85330020	85450018
chr10	85990020	87990018
chr10	86110020	86310018
chr10	86530020	88130018
chr10	86750020	86870018
chr10	86950020	87210018
chr10	87130020	87210018
chr10	87290020	88130018
chr10	87710020	88130018
chr10	87970020	88130018
chr10	88450020	88710018
chr10	89570020	90330018
chr10	89870020	90150018
chr10	90150020	90310018
chr10	90570020	90690018
chr10	90770020	90990018
chr10	90990020	91170018
chr10	91190020	91350018
chr10	91370020	91530018
chr10	91530020	92630018
chr10	91890020	92490018
chr10	92050020	92410018
chr10	92490020	92630018
chr10	92630020	93050018
chr10	92790020	93030018
chr10	93030020	93510018
chr10	93050020	93150018
chr10	93510020	94350018
chr10	93510020	93690018
chr10	93810020	94210018
chr10	93990020	94070018
chr10	94210020	94350018
chr10	94630020	94830008
chr10	94850010	95050008
chr10	95070010	95290008
chr10	95290010	96330008
chr10	95450010	96330008
chr10	95590010	96330008
chr10	96090010	96230008
chr10	96350010	97130008
chr10	96390010	96910008
chr10	96590010	96690008
chr10	96730010	96870008
chr10	96930010	97150008
chr10	97130010	97390008
chr10	97430010	97630008
chr10	97750010	98110008
chr10	97970010	98070008
chr10	98590010	98750008
chr10	98810010	99010008
chr10	99010010	99130008
chr10	99210010	99390008
chr10	99510010	101490008
chr10	99530010	99650008
chr10	99890010	101490008
chr10	100210010	101150008
chr10	100510010	101010008
chr10	101150010	102030008
chr10	101370010	101470008
chr10	102050010	102290008
chr10	102310010	102650008
chr10	102490010	102650008
chr10	102910010	103350008
chr10	103050010	103210008
chr10	103350010	103550008
chr10	103570010	103810008
chr10	103890010	104390008
chr10	103910010	104150008
chr10	104250010	104390008
chr10	104410010	105350008
chr10	104490010	105110008
chr10	104670010	104830008
chr10	104830010	105110008
chr10	105130010	105270008
chr10	105450010	105630008
chr10	105630010	106010008
chr10	105810010	105990008
chr10	106150010	106390008
chr10	106710010	107490008
chr10	107050010	107130008
chr10	107050010	107290008
chr10	107690010	107950008
chr10	108150010	108450008
chr10	108470010	110330008
chr10	108630010	108730008
chr10	109150010	109610008
chr10	109290010	109590008
chr10	109890010	110310008
chr10	111190010	111630008
chr10	111410010	111610008
chr10	111630010	112810008
chr10	111630010	113490008
chr10	111890010	112050008
chr10	112050010	112330008
chr10	112490010	112670008
chr10	112810010	113150008
chr10	113490010	113870008
chr10	113690010	113770008
chr10	113890010	114090008
chr10	113890010	114230008
chr10	114090010	114230008
chr10	114230010	115430008
chr10	114570010	114670008
chr10	114710010	114910008
chr10	114930010	115430008
chr10	115150010	115230008
chr10	115450010	115890008
chr10	116290010	116570008
chr10	116470010	116550008
chr10	116630010	116890008
chr10	116890010	118170008
chr10	117170010	118170008
chr10	117710010	117810008
chr10	117850010	118050008
chr10	118550010	118950008
chr10	118950010	119110008
chr10	118950010	120330008
chr10	118950010	120570008
chr10	119210010	120030008
chr10	119210010	120330008
chr10	119570010	120010008
chr10	119870010	120010008
chr10	120030010	120570008
chr10	120210010	120330008
chr10	120330010	120850008
chr10	121310010	121650008
chr10	121490010	121630008
chr10	121670010	122670008
chr10	121990010	122090008
chr10	122130010	122590008
chr10	122310010	122430008
chr10	122670010	124350008
chr10	122690010	123670008
chr10	123010010	123190008
chr10	123490010	123670008
chr10	123670010	123890008
chr10	124030010	124210008
chr10	124230010	124330008
chr10	124590010	124750008
chr10	124790010	125330008
chr10	125150010	125330008
chr10	125330010	125750008
chr10	125610010	125730008
chr10	125930010	126090008
chr10	126190010	126530008
chr10	126530010	127470008
chr10	126690010	127410008
chr10	126850010	127410008
chr10	127310010	127390008
chr10	127850010	127950008
chr10	128210010	128570008
chr10	128430010	128570008
chr10	129490010	129630008
chr10	129670010	129830008
chr10	129870010	129950008
chr10	130570010	130690008
chr10	130770010	132010008
chr10	131170010	131630008
chr10	131630010	131990008
chr10	132190010	132330008
chr10	132650010	132750008
chr10	132930010	133030008
chr10	133250010	133670008
chr10	133490010	133670008
chr10	134270010	134470008
chr10	134470010	134710008
chr10	134730010	134930008
chr11	550000	829998
chr11	850000	1663422
chr11	890000	1049998
chr11	1050000	1149998
chr11	2043424	2183422
chr11	2203424	2323422
chr11	2563424	2923422
chr11	2603424	2723422
chr11	2763424	2863422
chr11	2923424	3663422
chr11	3843424	4183422
chr11	4203424	6183422
chr11	4203424	5943422
chr11	4643424	5923422
chr11	5423424	5923422
chr11	5603424	5743422
chr11	6003424	6363422
chr11	7363424	7443422
chr11	7543424	7703422
chr11	7843424	8163422
chr11	7903424	8023422
chr11	8223424	8603422
chr11	8383424	8583422
chr11	8683424	8843422
chr11	9403424	9543422
chr11	9643424	9783422
chr11	9783424	10363422
chr11	10003424	10343422
chr11	10203424	10323422
chr11	10403424	10783422
chr11	10783424	11063422
chr11	11043424	11823422
chr11	11503424	11583422
chr11	11643424	11803422
chr11	12083424	12303422
chr11	12323424	12943422
chr11	12683424	12923422
chr11	12963424	13203422
chr11	13203424	13383422
chr11	13783424	14283422
chr11	13963424	14283422
chr11	14523424	14923422
chr11	14683424	14803422
chr11	15263424	16743422
chr11	15823424	16643422
chr11	16043424	16643422
chr11	16323424	16643422
chr11	16943424	17103422
chr11	17103424	17243422
chr11	17403424	17523422
chr11	17563424	18003422
chr11	17743424	18003422
chr11	18323424	18423422
chr11	18663424	18763422
chr11	18883424	20663422
chr11	19063424	20643422
chr11	19323424	19583422
chr11	19563424	19943422
chr11	19943424	20163422
chr11	20163424	20383422
chr11	20383424	20663422
chr11	20643424	22323422
chr11	21323424	21463422
chr11	21923424	22163422
chr11	22343424	22863422
chr11	22583424	22823422
chr11	22883424	24523422
chr11	23143424	23543422
chr11	23543424	24403422
chr11	23743424	23823422
chr11	23983424	24123422
chr11	24943424	25023422
chr11	25083424	25243422
chr11	25323424	25783422
chr11	25523424	25763422
chr11	25543424	25623422
chr11	25843424	25983422
chr11	25983424	26303422
chr11	26543424	26663422
chr11	26763424	27183422
chr11	27003424	27163422
chr11	27183424	27523422
chr11	27643424	29383422
chr11	28103424	28583422
chr11	28383424	28463422
chr11	28743424	29363422
chr11	29243424	29363422
chr11	29443424	30343422
chr11	30123424	30343422
chr11	30343424	30963422
chr11	30603424	30963422
chr11	30963424	32323422
chr11	30963424	32683422
chr11	31383424	32003422
chr11	31383424	32303422
chr11	31663424	31823422
chr11	31863424	31983422
chr11	32003424	32223422
chr11	32323424	32663422
chr11	32963424	33123422
chr11	33183424	33383422
chr11	33383424	33723422
chr11	34383424	34503422
chr11	34523424	34923422
chr11	34923424	35443422
chr11	35263424	35423422
chr11	35623424	36303422
chr11	36063424	36283422
chr11	36303424	36523422
chr11	36543424	36783422
chr11	36543424	37663422
chr11	36963424	37463422
chr11	36963424	37663422
chr11	37163424	37423422
chr11	37663424	38823422
chr11	37963424	38823422
chr11	38203424	38823422
chr11	38363424	38823422
chr11	38663424	38823422
chr11	38823424	39403422
chr11	39003424	39403422
chr11	39403424	40183422
chr11	39683424	39763422
chr11	39943424	40123422
chr11	40123424	40323422
chr11	40323424	41243422
chr11	40323424	41463422
chr11	40803424	41263422
chr11	41463424	43323422
chr11	41723424	41883422
chr11	42143424	42263422
chr11	42303424	42543422
chr11	42563424	43323422
chr11	42703424	42903422
chr11	43063424	43323422
chr11	43323424	44103422
chr11	43523424	44103422
chr11	43723424	43843422
chr11	43863424	44103422
chr11	44123424	44583422
chr11	44143424	44303422
chr11	44643424	44943422
chr11	44943424	45123422
chr11	45123424	45343422
chr11	45363424	45803422
chr11	45683424	45783422
chr11	45863424	47863422
chr11	46243424	46363422
chr11	46363424	47883422
chr11	46703424	47883422
chr11	46843424	47883422
chr11	46883424	47183422
chr11	47183424	47383422
chr11	47183424	47883422
chr11	47783424	47883422
chr11	47943424	48143422
chr11	55823424	55903422
chr11	56243424	56563422
chr11	56383424	56563422
chr11	56583424	57043422
chr11	56843424	57043422
chr11	57783424	58283422
chr11	58103424	58223422
chr11	58303424	58683422
chr11	58943424	59303422
chr11	59303424	59443422
chr11	59583424	60423422
chr11	60023424	60403422
chr11	60403424	60543422
chr11	61023424	61183422
chr11	61183424	61523422
chr11	61543424	61883422
chr11	61723424	61843422
chr11	61903424	62163422
chr11	62163424	62343422
chr11	62163424	62643422
chr11	62363424	62443422
chr11	62643424	64063422
chr11	62663424	62803422
chr11	62663424	63423422
chr11	62963424	63063422
chr11	63243424	63403422
chr11	63823424	63903422
chr11	64103424	64503422
chr11	64523424	64863422
chr11	64523424	65063422
chr11	64523424	66463422
chr11	64783424	64863422
chr11	65403424	66023422
chr11	65823424	66023422
chr11	66623424	66823422
chr11	67023424	67163422
chr11	67163424	67283422
chr11	67983424	68223422
chr11	68223424	70242350
chr11	68603424	68863422
chr11	68843424	70242350
chr11	68863424	69490817
chr11	69270819	69470817
chr11	69490819	69711261
chr11	69802352	70042350
chr11	69802352	70802350
chr11	69802352	71662350
chr11	70242352	71662350
chr11	70282352	70602350
chr11	70602352	70802350
chr11	70802352	71062350
chr11	71662352	72162350
chr11	71722352	71822350
chr11	71922352	72162350
chr11	72162352	72402350
chr11	72422352	72542350
chr11	72622352	72882350
chr11	72882352	73102350
chr11	73102352	73662350
chr11	73482352	73582350
chr11	73682352	73822350
chr11	74162352	74302350
chr11	74322352	74602350
chr11	74602352	74962350
chr11	74842352	74962350
chr11	75142352	75262350
chr11	75402352	75602350
chr11	75602352	75882350
chr11	75902352	76042350
chr11	76262352	76402350
chr11	76622352	76762350
chr11	76882352	77342350
chr11	77082352	77282350
chr11	77842352	78302350
chr11	78122352	78302350
chr11	78302352	79402350
chr11	78322352	79222350
chr11	78322352	78882350
chr11	78682352	78782350
chr11	78902352	79222350
chr11	78962352	79062350
chr11	79402352	80962350
chr11	79402352	81262350
chr11	79862352	80742350
chr11	79862352	80942350
chr11	80742352	80902350
chr11	81262352	82422350
chr11	81942352	82402350
chr11	82202352	82362350
chr11	82602352	82982350
chr11	82782352	82922350
chr11	83002352	83522350
chr11	83202352	83522350
chr11	83542352	84082350
chr11	83782352	83982350
chr11	84082352	84262350
chr11	84442352	85322350
chr11	84682352	84902350
chr11	84902352	85302350
chr11	85042352	85302350
chr11	85322352	86022350
chr11	85562352	86002350
chr11	86642352	87022350
chr11	87800352	88300350
chr11	90160352	91940350
chr11	90200352	90320350
chr11	90200352	91740350
chr11	90340352	90700350
chr11	90340352	92340350
chr11	90540352	90700350
chr11	90760352	91000350
chr11	90920352	91000350
chr11	91080352	91160350
chr11	91660352	91740350
chr11	92380352	92620350
chr11	92800352	92940350
chr11	92960352	93400350
chr11	93260352	93400350
chr11	93400352	94900350
chr11	93520352	94240350
chr11	93620352	93880350
chr11	94880352	95520350
chr11	95540352	96160350
chr11	96180352	97034788
chr11	96180352	97494788
chr11	96180352	97674788
chr11	96180352	98254788
chr11	96454790	96534788
chr11	96794790	97014788
chr11	96794790	96874788
chr11	97014790	98894788
chr11	97274790	97354788
chr11	97754790	97914788
chr11	97974790	98054788
chr11	98154790	98254788
chr11	98694790	98774788
chr11	98894790	99634788
chr11	98894790	100434788
chr11	99274790	99374788
chr11	99494790	99614788
chr11	99634790	100434788
chr11	100034790	100434788
chr11	100034790	100134788
chr11	100194790	100274788
chr11	100434790	100814788
chr11	100814790	102794788
chr11	100834790	101314788
chr11	101314790	101714788
chr11	101714790	101894788
chr11	101974790	102154788
chr11	102154790	102554788
chr11	102914790	103014788
chr11	103514790	105514788
chr11	103534790	104074788
chr11	104074790	105754788
chr11	104274790	104414788
chr11	104534790	104614788
chr11	104874790	105294788
chr11	105174790	105294788
chr11	105374790	105494788
chr11	105614790	105714788
chr11	105754790	107114788
chr11	105834790	107394788
chr11	105834790	107794788
chr11	106014790	107114788
chr11	106174790	106554788
chr11	106594790	106914788
chr11	106794790	106914788
chr11	106914790	107794788
chr11	107134790	107794788
chr11	107414790	107654788
chr11	107974790	108554788
chr11	108254790	108534788
chr11	108554790	108814788
chr11	108554790	109814788
chr11	108834790	109814788
chr11	109154790	109234788
chr11	109314790	109454788
chr11	109654790	109814788
chr11	110054790	110294788
chr11	110314790	111114788
chr11	110874790	111094788
chr11	111134790	111314788
chr11	111334790	111974788
chr11	111434790	111714788
chr11	111734790	111974788
chr11	112154790	112454788
chr11	112314790	112454788
chr11	112454790	113174788
chr11	112674790	113154788
chr11	113014790	113174788
chr11	113674790	113754788
chr11	113854790	114154788
chr11	114134790	115014788
chr11	114194790	114654788
chr11	114814790	114954788
chr11	115034790	116574788
chr11	115174790	115554788
chr11	115194790	115374788
chr11	115394790	115594788
chr11	116254790	116354788
chr11	116594790	118414788
chr11	116714790	116994788
chr11	116994790	117114788
chr11	117114790	118234788
chr11	117114790	118414788
chr11	117274790	117694788
chr11	117674790	117934788
chr11	118034790	118234788
chr11	118234790	118394788
chr11	118894790	119374788
chr11	119054790	119194788
chr11	119254790	119354788
chr11	119534790	119974788
chr11	120194790	120374788
chr11	120574790	120814788
chr11	120854790	120974788
chr11	121094790	121494788
chr11	121314790	121474788
chr11	121514790	122414788
chr11	122074790	122394788
chr11	122454790	123454788
chr11	122714790	122914788
chr11	122914790	123374788
chr11	122974790	123134788
chr11	123154790	123374788
chr11	124494790	124734788
chr11	124774790	125294788
chr11	124994790	125234788
chr11	125414790	125774788
chr11	125774790	126074788
chr11	126154790	126354788
chr11	126374790	127774788
chr11	126654790	126734788
chr11	126894790	127154788
chr11	127074790	127154788
chr11	127234790	127314788
chr11	127534790	127634788
chr11	127854790	128734788
chr11	128034790	128534788
chr11	128254790	128354788
chr11	128554790	128734788
chr11	128754790	130294788
chr11	128974790	129214788
chr11	129774790	130034788
chr11	130294790	130794788
chr11	130794790	131554788
chr11	130794790	132394788
chr11	130934790	131014788
chr11	131554790	132034788
chr11	131554790	132934788
chr11	131714790	131794788
chr11	131874790	131994788
chr11	132034790	132934788
chr11	132214790	132934788
chr11	132374790	132754788
chr11	132534790	132854788
chr11	133154790	133254788
chr12	1209739	1709737
chr12	1709739	2169737
chr12	1709739	2389737
chr12	1709739	3169737
chr12	1729739	2769737
chr12	1749739	1909737
chr12	2049739	2169737
chr12	2389739	2749737
chr12	2949739	3169737
chr12	3189739	3409737
chr12	3409739	3969737
chr12	3749739	3909737
chr12	3989739	4409737
chr12	4149739	4229737
chr12	4409739	6169737
chr12	4409739	6409737
chr12	4929739	5129737
chr12	4929739	6069737
chr12	5189739	6029737
chr12	5209739	5569737
chr12	5569739	6029737
chr12	6289739	6409737
chr12	6409739	6709737
chr12	6669739	6809737
chr12	7268724	7808731
chr12	7508733	7628731
chr12	8808733	9048731
chr12	9048733	9208731
chr12	9748733	9888731
chr12	9948733	10088731
chr12	10188733	10308731
chr12	10528733	10608731
chr12	10728733	10908731
chr12	10908733	11668731
chr12	11708733	12208731
chr12	12048733	12208731
chr12	12228733	12488731
chr12	12508733	12868731
chr12	13408733	14328731
chr12	13868733	14328731
chr12	14328733	14848731
chr12	14948733	15168731
chr12	15288733	15428731
chr12	15428733	15688731
chr12	15688733	16028731
chr12	16128733	17068731
chr12	16328733	16528731
chr12	16528733	16848731
chr12	16528733	17088731
chr12	16868733	17008731
chr12	17088733	18168731
chr12	17268733	17428731
chr12	17488733	17608731
chr12	17908733	18028731
chr12	18188733	19888731
chr12	18388733	19008731
chr12	19008733	19508731
chr12	19008733	19688731
chr12	19188733	19268731
chr12	19828733	21368731
chr12	19888733	20788731
chr12	20048733	20148731
chr12	20048733	20528731
chr12	20248733	20748731
chr12	20368733	20468731
chr12	20988733	21348731
chr12	21228733	21328731
chr12	21368733	23208731
chr12	21828733	22188731
chr12	22208733	22608731
chr12	22608733	22848731
chr12	22988733	24988731
chr12	23228733	24988731
chr12	23548733	23668731
chr12	23708733	23868731
chr12	24128733	24988731
chr12	24428733	24568731
chr12	25128733	25308731
chr12	25308733	27048731
chr12	25548733	26208731
chr12	25728733	26208731
chr12	25948733	26128731
chr12	26228733	26828731
chr12	26408733	26508731
chr12	26568733	26808731
chr12	27168733	27468731
chr12	27528733	27848731
chr12	27868733	29168731
chr12	28128733	29168731
chr12	28328733	29048731
chr12	28528733	28628731
chr12	28648733	28788731
chr12	28888733	29028731
chr12	29028733	29168731
chr12	29668733	30448731
chr12	30068733	30308731
chr12	30508733	30628731
chr12	30648733	30968731
chr12	31548733	31808731
chr12	31808733	32488731
chr12	32208733	32488731
chr12	32508733	32828731
chr12	33088733	34568731
chr12	34588733	34808731
chr12	38413733	39673731
chr12	39033733	39653731
chr12	39293733	39513731
chr12	39493733	39653731
chr12	39673733	40713731
chr12	40393733	40513731
chr12	40713733	41333731
chr12	40993733	41313731
chr12	41633733	42433731
chr12	42073733	42433731
chr12	42453733	42853731
chr12	42973733	43753731
chr12	43273733	43433731
chr12	43813733	44133731
chr12	44313733	45533731
chr12	44353733	45333731
chr12	44573733	44653731
chr12	44913733	44993731
chr12	45133733	45333731
chr12	45333733	45533731
chr12	45533733	46373731
chr12	45913733	46133731
chr12	46393733	47413731
chr12	46753733	47073731
chr12	47073733	47393731
chr12	47253733	47333731
chr12	47413733	48093731
chr12	47693733	47813731
chr12	47833733	48033731
chr12	48093733	48173731
chr12	48093733	49253731
chr12	48093733	49653731
chr12	48253733	48593731
chr12	48453733	48593731
chr12	48593733	49033731
chr12	48913733	49033731
chr12	49033733	49433731
chr12	49133733	49213731
chr12	49533733	49653731
chr12	49733733	49933731
chr12	50013733	50113731
chr12	50253733	50353731
chr12	50573733	50713731
chr12	51153733	51433731
chr12	51153733	51773731
chr12	51433733	51773731
chr12	51773733	52293731
chr12	52533733	53273731
chr12	52753733	53273731
chr12	53053733	53253731
chr12	53273733	53393731
chr12	53693733	53913731
chr12	53913733	54093731
chr12	54153733	54373731
chr12	54773733	56453731
chr12	54853733	56113731
chr12	55033733	55553731
chr12	55133733	55373731
chr12	55573733	56033731
chr12	55773733	56013731
chr12	56113733	56453731
chr12	56113733	57033731
chr12	56733733	56873731
chr12	57133733	57573731
chr12	57153733	57393731
chr12	57393733	57573731
chr12	57613733	58133731
chr12	57633733	57873731
chr12	58133733	58333731
chr12	58333733	59793731
chr12	58333733	60213731
chr12	58553733	58733731
chr12	59213733	59493731
chr12	59493733	59793731
chr12	59793733	60213731
chr12	59793733	60893731
chr12	59973733	60193731
chr12	61313733	61933731
chr12	62993733	63193731
chr12	63193733	63473731
chr12	63473733	64793731
chr12	64653733	64793731
chr12	64813733	65173731
chr12	65513733	65673731
chr12	65673733	66493731
chr12	65673733	67073731
chr12	65933733	66493731
chr12	66093733	66493731
chr12	66273733	66493731
chr12	66513733	67113731
chr12	66813733	67073731
chr12	67093733	67273731
chr12	67273733	67633731
chr12	67453733	67633731
chr12	67733733	68373731
chr12	68053733	68353731
chr12	68393733	68593731
chr12	68593733	68733731
chr12	68733733	69153731
chr12	69553733	69633731
chr12	69753733	69993731
chr12	70033733	71993731
chr12	70233733	72153731
chr12	70233733	71433731
chr12	70253733	70973731
chr12	70633733	70773731
chr12	70773733	70953731
chr12	70973733	71113731
chr12	71113733	71433731
chr12	71593733	71793731
chr12	71793733	71953731
chr12	71993733	72153731
chr12	72153733	72313731
chr12	72373733	74333731
chr12	72733733	74313731
chr12	72933733	73033731
chr12	73193733	74313731
chr12	73573733	74313731
chr12	73613733	73693731
chr12	74073733	74313731
chr12	74313733	74813731
chr12	74313733	75073731
chr12	74793733	75073731
chr12	75073733	75733731
chr12	75073733	75893731
chr12	75733733	75913731
chr12	76995869	77195867
chr12	77415869	78535867
chr12	77415869	78355867
chr12	77695869	77795867
chr12	77915869	77995867
chr12	78535869	79775867
chr12	78815869	79775867
chr12	79135869	79235867
chr12	79575869	79775867
chr12	79775869	80675867
chr12	79795869	80155867
chr12	79935869	80155867
chr12	80155869	80595867
chr12	80575869	81655867
chr12	80695869	81175867
chr12	80855869	81015867
chr12	81015869	81175867
chr12	81175869	81655867
chr12	81355869	81655867
chr12	82035869	82755867
chr12	82275869	82355867
chr12	82435869	82735867
chr12	82755869	83035867
chr12	82755869	83815867
chr12	82775869	84775867
chr12	83815869	84915867
chr12	83815869	85255867
chr12	84035869	84115867
chr12	84175869	84915867
chr12	84395869	84775867
chr12	84455869	84535867
chr12	84575869	84795867
chr12	85015869	85215867
chr12	85255869	85455867
chr12	85855869	86315867
chr12	86175869	86275867
chr12	86635869	87315867
chr12	86815869	87115867
chr12	87655869	88235867
chr12	88235869	88455867
chr12	88475869	89395867
chr12	88795869	88975867
chr12	88975869	89395867
chr12	89395869	89935867
chr12	89935869	91355867
chr12	90095869	90355867
chr12	90515869	91335867
chr12	90935869	91335867
chr12	91335869	91755867
chr12	91575869	91735867
chr12	91755869	93075867
chr12	91955869	92095867
chr12	92195869	92555867
chr12	93375869	93815867
chr12	93835869	94515867
chr12	94155869	94515867
chr12	94375869	94515867
chr12	94715869	94855867
chr12	95455869	95935867
chr12	95735869	95935867
chr12	95955869	96235867
chr12	96415869	96935867
chr12	96595869	96915867
chr12	96935869	98795867
chr12	97375869	98795867
chr12	97535869	97695867
chr12	97955869	98395867
chr12	98115869	98395867
chr12	98395869	98795867
chr12	98555869	98775867
chr12	98795869	99075867
chr12	99075869	99415867
chr12	99415869	100175867
chr12	99415869	101175867
chr12	99775869	100175867
chr12	100035869	100115867
chr12	100175869	100375867
chr12	100175869	100615867
chr12	101175869	101755867
chr12	101475869	101555867
chr12	101555869	101755867
chr12	101775869	102255867
chr12	101775869	103775868
chr12	102155869	102235867
chr12	102295869	103235868
chr12	102555870	103235868
chr12	102855870	103195868
chr12	103255870	103955868
chr12	103695870	103955868
chr12	104535870	105795868
chr12	104575870	105495868
chr12	104755870	105495868
chr12	105095870	105275868
chr12	105275870	105475868
chr12	105495870	105795868
chr12	105795870	106555868
chr12	106035870	106555868
chr12	106315870	106395868
chr12	106755870	107335868
chr12	106755870	108755868
chr12	107495870	108035868
chr12	107795870	108015868
chr12	108055870	108315868
chr12	108355870	108915868
chr12	108595870	108895868
chr12	109035871	109215869
chr12	109695617	109835615
chr12	109855617	110235615
chr12	110015617	110235615
chr12	110235617	111275615
chr12	110715617	110795615
chr12	110895617	111055615
chr12	111315617	111755615
chr12	111475617	111595615
chr12	112615617	112855615
chr12	112875617	113475615
chr12	112875617	113615615
chr12	113075617	113175615
chr12	113315617	113435615
chr12	113475617	113615615
chr12	113615617	113875615
chr12	113875617	114395615
chr12	114395617	115095615
chr12	114615617	114695615
chr12	114935617	115075615
chr12	115095617	116395615
chr12	115515617	115615615
chr12	115615617	115855615
chr12	116195617	116375615
chr12	116395617	117635615
chr12	116435617	117155615
chr12	116715617	117135615
chr12	117135617	117615615
chr12	117435617	117595615
chr12	117635617	118295615
chr12	117635617	118535615
chr12	117795617	118035615
chr12	118115617	118295615
chr12	118295617	118495615
chr12	118575617	118835615
chr12	118835617	120095615
chr12	118835617	120555615
chr12	119115617	120095615
chr12	119555617	119855615
chr12	119835617	120095615
chr12	120095617	120555615
chr12	120415617	120535615
chr12	121175617	121435615
chr12	121435617	121715615
chr12	121735617	121895615
chr12	122115617	122235615
chr12	122694047	123114045
chr12	122694047	123274045
chr12	122874047	122974045
chr12	123474047	123734045
chr12	123754047	125634045
chr12	124114047	125454045
chr12	124114047	124514045
chr12	124274047	124494045
chr12	124514047	124814045
chr12	124814047	125274045
chr12	125034047	125254045
chr12	125274047	125454045
chr12	125974047	127394045
chr12	125974047	127894045
chr12	126214047	126294045
chr12	126514047	127074045
chr12	126934047	127054045
chr12	127374047	127874045
chr12	127534047	127874045
chr12	128194047	128574045
chr12	128214047	128354045
chr12	128574047	128714045
chr12	129854047	130434045
chr12	129874047	130274045
chr12	130494047	131234045
chr12	130514047	130834045
chr12	130994047	131114045
chr12	131234047	132634045
chr12	131234047	133169925
chr12	131394047	132314045
chr12	131574047	132294045
chr12	132314047	132634045
chr13	20202000	20481998
chr13	21042000	21501998
chr13	21262000	21481998
chr13	21502000	21741998
chr13	22182000	23361998
chr13	22182000	23941998
chr13	22562000	22841998
chr13	22622000	22701998
chr13	22842000	23341998
chr13	23202000	23341998
chr13	23362000	23901998
chr13	23722000	23921998
chr13	24582000	24821998
chr13	26122000	26661998
chr13	26542000	26621998
chr13	27262000	27521998
chr13	27522000	27941998
chr13	27782000	27941998
chr13	27942000	28581998
chr13	28402000	28561998
chr13	28602000	29381998
chr13	29062000	29381998
chr13	29102000	29221998
chr13	29382000	29961998
chr13	29562000	29641998
chr13	29762000	29941998
chr13	30062000	30301998
chr13	30062000	31761998
chr13	30322000	30701998
chr13	30702000	31201998
chr13	30702000	31761998
chr13	31022000	31141998
chr13	31242000	31761998
chr13	31602000	31741998
chr13	31802000	32001998
chr13	32002000	32381998
chr13	32442000	32901998
chr13	32602000	32721998
chr13	33802000	34101998
chr13	34462000	35761998
chr13	34662000	35081998
chr13	34662000	35261998
chr13	34842000	34921998
chr13	35742000	36541998
chr13	36542000	36861998
chr13	36862000	37641998
chr13	36982000	37361998
chr13	37242000	37321998
chr13	37402000	37581998
chr13	37642000	39501998
chr13	37662000	38181998
chr13	38182000	39501998
chr13	38642000	39121998
chr13	39002000	39081998
chr13	39142000	39501998
chr13	39602000	40241998
chr13	40022000	40181998
chr13	40622000	41261998
chr13	40922000	41261998
chr13	41162000	41241998
chr13	41642000	41861998
chr13	41922000	42841998
chr13	42222000	42721998
chr13	42442000	42701998
chr13	42702000	42821998
chr13	42842000	44461998
chr13	43702000	44401998
chr13	43862000	44401998
chr13	44462000	45041998
chr13	44622000	45041998
chr13	45042000	45561998
chr13	45322000	45541998
chr13	45602000	45901998
chr13	45902000	47341997
chr13	46341999	46541997
chr13	46581999	46741997
chr13	46721999	46901997
chr13	47101999	47321997
chr13	47381999	48641997
chr13	47561999	47761997
chr13	48641999	49801997
chr13	49161999	49361997
chr13	49161999	49801997
chr13	49361999	49801997
chr13	49541999	49661997
chr13	50021999	50201997
chr13	50201999	51641997
chr13	50221999	50421997
chr13	50521999	51481997
chr13	50701999	51101997
chr13	50961999	51101997
chr13	51101999	51401997
chr13	52001999	52381997
chr13	53801999	54361997
chr13	53841999	55841997
chr13	54181999	54281997
chr13	54341999	55841997
chr13	54541999	54621997
chr13	54681999	55841997
chr13	55101999	55821997
chr13	55161999	55261997
chr13	55441999	55521997
chr13	55581999	55821997
chr13	55841999	57321997
chr13	57121999	57701997
chr13	57321999	57561997
chr13	57761999	58061997
chr13	58061999	58201997
chr13	58201999	59941997
chr13	58361999	58561997
chr13	58581999	58881997
chr13	58601999	58721997
chr13	59241999	59521997
chr13	59801999	59881997
chr13	60241999	61021997
chr13	60481999	60781997
chr13	60761999	60921997
chr13	61201999	62541997
chr13	61741999	61861997
chr13	62381999	62541997
chr13	62561999	62941997
chr13	62981999	63061997
chr13	63661999	63761997
chr13	65021999	66241997
chr13	65561999	66221997
chr13	65841999	65961997
chr13	67041999	67261997
chr13	67261999	67821997
chr13	67441999	67561997
chr13	67661999	67801997
[truncated: 6,320 more rows]

## Sheet: Minus E2_specific_sites_hg19
chr1	8085088	8085188
chr1	9218725	9218825
chr1	11140480	11140606
chr1	12694672	12694772
chr1	17039963	17040063
chr1	21578546	21578702
chr1	22111377	22111477
chr1	22781214	22781314
chr1	28781527	28781627
chr1	37217176	37217395
chr1	38300552	38300652
chr1	38735593	38735693
chr1	42324766	42324866
chr1	42327597	42327697
chr1	42801988	42802088
chr1	42805948	42806048
chr1	44679034	44679134
chr1	48002452	48002552
chr1	52035575	52035705
chr1	57035400	57035525
chr1	60322625	60322782
chr1	62108200	62108352
chr1	64472534	64472660
chr1	65381675	65381809
chr1	65414032	65414168
chr1	66425942	66426042
chr1	71184230	71184330
chr1	75669512	75669612
chr1	79983215	79983342
chr1	81474125	81474293
chr1	85680487	85680587
chr1	91627433	91627559
chr1	91853100	91853200
chr1	94583831	94583931
chr1	94791291	94791466
chr1	96526890	96526990
chr1	96700087	96700187
chr1	99499467	99499567
chr1	100918366	100918466
chr1	107957455	107957555
chr1	108113059	108113159
chr1	108169402	108169502
chr1	108245650	108245750
chr1	108372369	108372577
chr1	109096684	109096992
chr1	110489595	110489749
chr1	110708671	110708867
chr1	111676181	111676281
chr1	112119261	112119361
chr1	112387851	112387951
chr1	112519558	112519685
chr1	114389267	114389367
chr1	114416117	114416217
chr1	114437256	114437356
chr1	114443792	114443892
chr1	114488651	114488778
chr1	114490452	114490552
chr1	114492617	114492717
chr1	114510751	114510851
chr1	114864282	114864382
chr1	114927604	114927704
chr1	114934112	114934212
chr1	114954291	114954391
chr1	114977628	114977728
chr1	114981592	114981692
chr1	115023471	115023571
chr1	115083198	115083298
chr1	115090694	115090794
chr1	115123680	115123810
chr1	115128531	115128631
chr1	115185056	115185156
chr1	115221765	115221865
chr1	115228828	115228928
chr1	115286184	115286284
chr1	115314465	115314565
chr1	115322564	115322664
chr1	115427948	115428048
chr1	115465028	115465128
chr1	115466773	115466873
chr1	115485638	115485738
chr1	115545701	115545801
chr1	115646764	115646889
chr1	116257554	116257689
chr1	116353847	116354107
chr1	117217437	117217783
chr1	117248808	117249074
chr1	117421768	117421868
chr1	117724443	117724543
chr1	118170385	118170696
chr1	119022146	119022282
chr1	119931234	119931334
chr1	120316900	120317000
chr1	120322667	120322845
chr1	144987257	144987357
chr1	144989281	144989506
chr1	144995890	144995990
chr1	144997214	144997314
chr1	144998216	144998367
chr1	145002475	145002575
chr1	145009808	145009908
chr1	145014576	145014708
chr1	145019672	145020090
chr1	145029537	145029690
chr1	145033298	145033398
chr1	145046326	145046426
chr1	145056282	145056447
chr1	145067458	145067558
chr1	145070065	145070165
chr1	145070812	145070912
chr1	145078615	145078772
chr1	145079841	145079941
chr1	145080870	145080970
chr1	145085113	145085213
chr1	145096297	145096422
chr1	145110218	145110318
chr1	145115151	145115251
chr1	145116323	145116450
chr1	145448948	145449083
chr1	145694445	145694637
chr1	145744076	145744176
chr1	146586062	146586162
chr1	146687197	146687388
chr1	147084296	147084396
chr1	147770140	147770265
chr1	149982634	149982734
chr1	150380248	150380348
chr1	150391848	150391948
chr1	150459635	150459822
chr1	150661891	150662052
chr1	150908933	150909033
chr1	151023924	151024024
chr1	151031223	151031323
chr1	151521422	151521547
chr1	151696335	151696546
chr1	151882068	151882199
chr1	151896041	151896255
chr1	151897154	151897464
chr1	151926194	151926294
chr1	151982304	151982404
chr1	152007608	152007779
chr1	152306895	152306995
chr1	152345217	152345444
chr1	152434205	152434305
chr1	153338042	153338142
chr1	154159307	154159432
chr1	154306829	154306968
chr1	156059312	156059412
chr1	156441520	156441767
chr1	159886218	159886318
chr1	161208230	161208330
chr1	162816672	162816973
chr1	165721654	165721754
chr1	168735927	168736094
chr1	168831009	168831218
chr1	168929616	168929716
chr1	169093810	169093910
chr1	169710451	169710551
chr1	169818668	169818768
chr1	171114507	171114607
chr1	172147100	172147229
chr1	173421369	173421469
chr1	173683928	173684028
chr1	174483512	174483612
chr1	176653809	176653909
chr1	177389194	177389560
chr1	177580278	177580378
chr1	179300884	179300984
chr1	179835885	179836027
chr1	179851808	179851960
chr1	180660527	180660726
chr1	181086981	181087081
chr1	181609772	181609934
chr1	182309902	182310002
chr1	182310382	182310482
chr1	182615975	182616201
chr1	182656673	182656773
chr1	182922691	182922846
chr1	183441118	183441218
chr1	183533672	183533772
chr1	183575195	183575322
chr1	184347743	184347843
chr1	184387751	184387905
chr1	184415632	184415732
chr1	184807845	184808093
chr1	184899204	184899304
chr1	184923501	184923601
chr1	185146636	185146736
chr1	185364981	185365081
chr1	185460836	185460936
chr1	186051665	186051765
chr1	186098876	186099028
chr1	186768576	186768676
chr1	186908009	186908197
chr1	187831909	187832009
chr1	188031061	188031273
chr1	188145954	188146081
chr1	188342041	188342176
chr1	188464083	188464234
chr1	188517489	188517638
chr1	188561339	188561524
chr1	188651823	188651950
chr1	189281344	189281444
chr1	189338331	189338516
chr1	189650878	189650978
chr1	189743910	189744340
chr1	190138410	190138639
chr1	190349211	190349311
chr1	190394783	190394883
chr1	191678454	191678633
chr1	192652672	192652772
chr1	194023076	194023176
chr1	194564581	194564681
chr1	196145813	196145913
chr1	196993682	196993867
chr1	198276676	198276776
chr1	198503861	198504014
chr1	198638392	198638492
chr1	198908404	198908911
chr1	198995082	198995182
chr1	199600741	199600841
chr1	200265514	200265640
chr1	200341986	200342258
chr1	200379911	200380011
chr1	200529199	200529324
chr1	201251513	201251678
chr1	201278637	201278790
chr1	201567218	201567405
chr1	202015518	202015646
chr1	202545354	202545661
chr1	202719286	202719465
chr1	203009279	203009379
chr1	203116708	203116808
chr1	203250067	203250261
chr1	203285789	203285915
chr1	203868569	203868775
chr1	203898948	203899048
chr1	204073483	204073583
chr1	204118375	204118536
chr1	204476603	204476703
chr1	204893822	204893977
chr1	204972701	204972801
chr1	205091361	205091511
chr1	205180820	205180946
chr1	205286437	205286573
chr1	207038398	207038674
chr1	207062961	207063087
chr1	207082577	207082677
chr1	207216763	207216863
chr1	207415020	207415120
chr1	207496883	207496983
chr1	211909157	211909257
chr1	212093734	212093898
chr1	212101657	212101864
chr1	212965126	212965226
chr1	215740313	215740413
chr1	215743019	215743119
chr1	215756819	215756919
chr1	216995929	216996029
chr1	217086538	217086638
chr1	217292927	217293168
chr1	217690040	217690203
chr1	217746434	217746926
chr1	217748081	217748234
chr1	218458518	218458684
chr1	218553872	218554035
chr1	218564070	218564170
chr1	218663791	218663994
chr1	218792451	218792551
chr1	218845042	218845251
chr1	218928781	218928881
chr1	218962614	218962714
chr1	219090964	219091064
chr1	219703978	219704855
chr1	223973563	223973731
chr1	226667231	226667395
chr1	232458181	232458321
chr1	234588396	234588524
chr1	237766520	237766620
chr1	239882784	239882884
chr1	240599264	240599468
chr1	240851335	240851435
chr1	241428551	241428687
chr1	241555465	241555565
chr1	242137714	242137840
chr1	245420694	245420820
chr10	384982	385136
chr10	785717	785817
chr10	5535820	5535920
chr10	5596408	5596508
chr10	6407500	6407628
chr10	7244955	7245089
chr10	7275421	7275583
chr10	9103883	9104030
chr10	9111358	9111458
chr10	9344160	9344260
chr10	9694167	9694267
chr10	11645057	11645182
chr10	12762472	12762572
chr10	13533768	13533983
chr10	13791956	13792056
chr10	14695745	14695982
chr10	14729404	14729504
chr10	17157809	17157909
chr10	17186147	17186279
chr10	17205125	17205225
chr10	17430315	17430481
chr10	18726078	18726211
chr10	19511493	19511593
chr10	20911685	20911900
chr10	21041609	21041709
chr10	21653513	21653613
chr10	21811171	21811271
chr10	24084775	24084875
chr10	24496793	24496893
chr10	24497212	24497312
chr10	24831119	24831498
chr10	25782706	25782806
chr10	26692536	26692636
chr10	27265475	27265575
chr10	27926370	27926841
chr10	28197314	28197588
chr10	29393683	29393783
chr10	29430825	29430991
chr10	29607208	29607308
chr10	29693977	29694102
chr10	29911469	29911569
chr10	30831240	30831369
chr10	32231902	32232002
chr10	32258924	32259024
chr10	33560928	33561183
chr10	33873576	33873676
chr10	34090851	34090981
chr10	35905018	35905147
chr10	35994696	35994861
chr10	37086720	37086820
chr10	43278109	43278239
chr10	43845740	43845900
chr10	44101304	44101432
chr10	44171262	44171362
chr10	47017625	47017725
chr10	51531344	51531477
chr10	52231480	52231580
chr10	52339941	52340041
chr10	52360134	52360234
chr10	53459368	53459493
chr10	54176140	54176240
chr10	60172601	60172748
chr10	61867134	61867234
chr10	62826881	62827011
chr10	63872052	63872447
chr10	64537768	64537868
chr10	65741760	65741860
chr10	67651048	67651148
chr10	69252246	69252427
chr10	69666650	69666815
chr10	70597551	70597651
chr10	71422173	71422273
chr10	71461284	71461384
chr10	73094015	73094115
chr10	76635762	76635862
chr10	77874458	77874558
chr10	79190997	79191140
chr10	79245794	79245894
chr10	80349439	80349582
chr10	82254933	82255058
chr10	82655888	82656166
chr10	82728325	82728425
chr10	82728735	82728927
chr10	82875978	82876104
chr10	82972816	82972916
chr10	83546392	83546492
chr10	83749388	83749488
chr10	86114613	86114713
chr10	86871087	86871187
chr10	87402106	87402232
chr10	88316549	88316649
chr10	93315368	93315610
chr10	93686658	93686758
chr10	94663209	94663309
chr10	94907297	94907397
chr10	95197784	95197912
chr10	95462385	95462485
chr10	98071015	98071115
chr10	99207950	99208101
chr10	101539724	101539877
chr10	101756860	101756960
chr10	102635598	102635729
chr10	103279327	103279427
chr10	104529499	104529599
chr10	104992101	104992201
chr10	107457361	107457461
chr10	108268887	108269073
chr10	112186067	112186167
chr10	115986795	115986895
chr10	116790336	116790436
chr10	117413119	117413509
chr10	117468057	117468190
chr10	117468478	117468615
chr10	117757874	117758004
chr10	117760940	117761073
chr10	119356399	119356499
chr10	119376751	119376851
chr10	120760282	120760454
chr10	120766443	120766658
chr10	121558497	121558597
chr10	122012846	122012946
chr10	122610715	122610815
chr10	123314519	123314619
chr10	123806116	123806280
chr10	126713208	126713401
chr10	127227649	127227749
chr10	127280519	127280675
chr10	127301916	127302016
chr10	127335083	127335249
chr10	129726493	129726619
chr10	130177877	130177977
chr10	132144082	132144182
chr11	3766480	3766580
chr11	7560150	7560250
chr11	7619029	7619129
chr11	7621551	7621683
chr11	7625876	7626002
chr11	7633386	7633515
chr11	8008651	8008778
chr11	9098250	9098457
chr11	9128859	9128959
chr11	9890249	9890409
chr11	9927646	9927746
chr11	9928148	9928334
chr11	17260930	17261056
chr11	22727030	22727130
chr11	25259925	25260025
chr11	28131765	28131865
chr11	34592262	34592362
chr11	34653700	34653894
chr11	35038477	35038577
chr11	36615909	36616009
chr11	37746065	37746165
chr11	38482572	38482733
chr11	46295577	46295677
chr11	46722320	46722420
chr11	46843374	46843474
chr11	46958163	46958263
chr11	47265118	47265270
chr11	47270332	47270460
chr11	48108186	48108313
chr11	48356939	48357142
chr11	48691151	48691251
chr11	48741657	48741757
chr11	48763739	48763839
chr11	48796255	48796355
chr11	48805098	48805225
chr11	48809679	48809849
chr11	48814808	48814908
chr11	48815307	48815407
chr11	48820140	48820240
chr11	48830524	48830653
chr11	48833134	48833234
chr11	48845902	48846002
chr11	48849050	48849150
chr11	48854977	48855102
chr11	48856855	48856982
chr11	48861256	48861385
chr11	48862417	48862517
chr11	48865440	48865617
chr11	48866799	48866899
chr11	48867733	48867890
chr11	48878495	48878595
chr11	48883501	48883601
chr11	48886891	48886991
chr11	48887786	48887886
chr11	48888989	48889089
chr11	48892975	48893075
chr11	48896113	48896248
chr11	48897543	48897643
chr11	48898166	48898315
chr11	48899703	48899803
chr11	48936181	48936281
chr11	48946743	48946843
chr11	48947604	48947704
chr11	48957370	48957470
chr11	48959339	48959439
chr11	50437797	50437960
chr11	50464759	50464859
chr11	50491889	50492053
chr11	50609930	50610030
chr11	50645190	50645290
chr11	50651615	50651741
chr11	50671093	50671222
chr11	50674534	50674634
chr11	50686662	50686762
chr11	50696797	50696897
chr11	50721578	50721678
chr11	50727559	50727659
chr11	50731905	50732031
chr11	50738452	50738611
chr11	50761862	50761962
chr11	50763404	50763574
chr11	50764868	50764995
chr11	50769805	50769905
chr11	50771486	50771586
chr11	50778872	50778972
chr11	50783434	50783561
chr11	51292200	51292300
chr11	51293902	51294002
chr11	57546073	57546173
chr11	59578241	59578341
chr11	60138661	60138761
chr11	60144216	60144341
chr11	61158671	61158771
chr11	61860242	61860342
chr11	64863508	64863642
chr11	64871716	64871919
chr11	65900892	65900992
chr11	66189182	66189282
chr11	66278035	66278135
chr11	66557345	66557445
chr11	66764762	66764862
chr11	66798629	66798729
chr11	66969642	66969742
chr11	67080205	67080363
chr11	67241780	67241880
chr11	67350002	67350128
chr11	67442240	67442367
chr11	68111621	68111748
chr11	68530859	68530959
chr11	68671283	68671383
chr11	68882532	68882632
chr11	69066105	69066205
chr11	70707813	70707913
chr11	70891010	70891110
chr11	70964606	70964740
chr11	72145622	72145722
chr11	72498647	72498747
chr11	72906670	72906770
chr11	72908387	72908487
chr11	73180651	73180751
chr11	73498840	73498940
chr11	73747643	73747815
chr11	73797544	73797675
chr11	73849737	73849889
chr11	74158768	74158931
chr11	74867214	74867314
chr11	75077966	75078177
chr11	75083419	75083620
chr11	75133323	75133511
chr11	76499794	76499894
chr11	77739673	77739773
chr11	77790905	77791031
chr11	77801781	77801994
chr11	80400406	80400506
chr11	80439023	80439153
chr11	82066486	82066586
chr11	82718145	82718332
chr11	82803944	82804131
chr11	84504390	84504551
chr11	84861824	84861924
chr11	84980163	84980494
chr11	85542309	85542526
chr11	85878763	85878895
chr11	86410485	86410585
chr11	86716381	86716584
chr11	94566228	94566357
chr11	94571180	94571537
chr11	95650476	95650576
chr11	95878572	95878730
chr11	97927890	97927990
chr11	101198802	101198902
chr11	101845058	101845158
chr11	109065636	109065736
chr11	113960682	113960782
chr11	115753607	115753707
chr11	116268534	116268660
chr11	118306953	118307139
chr11	119523875	119523975
chr11	122325225	122325325
chr11	129716457	129716557
chr12	772851	772951
chr12	1875408	1875508
chr12	2873595	2873695
chr12	3857510	3857610
chr12	7079821	7079921
chr12	7116977	7117077
chr12	8980709	8980809
chr12	9793581	9793706
chr12	12586384	12586538
chr12	12932654	12932754
chr12	16485102	16485228
chr12	25429699	25429799
chr12	25677446	25677654
chr12	31174886	31174986
chr12	31893800	31893900
chr12	32007156	32007281
chr12	38408513	38408678
chr12	45670150	45670250
chr12	45678052	45678183
chr12	45699730	45699884
chr12	46548195	46548295
chr12	46570353	46570488
chr12	46888293	46888419
chr12	48196337	48196437
chr12	48344679	48344779
chr12	51009762	51009903
chr12	51650934	51651034
chr12	52609591	52609691
chr12	53194749	53194913
chr12	53339329	53339967
chr12	54230182	54230316
chr12	54239351	54239451
chr12	54239889	54239989
chr12	54261489	54261655
chr12	55346267	55346367
chr12	58420310	58420410
chr12	58735690	58735790
chr12	59271077	59271204
chr12	61190614	61190714
chr12	64199931	64200031
chr12	64263563	64263982
chr12	64403982	64404162
chr12	64474096	64474615
chr12	65283739	65283997
chr12	65284271	65284371
chr12	66631714	66631814
chr12	69080672	69080797
chr12	69820773	69820873
chr12	70947567	70947667
chr12	73944079	73944179
chr12	75018118	75018218
chr12	75427177	75427277
chr12	75905400	75905526
chr12	76114825	76114953
chr12	76160632	76160732
chr12	76189024	76189124
chr12	76352870	76352997
chr12	76384265	76384365
chr12	76741267	76741367
chr12	76745449	76745549
chr12	77309658	77309758
chr12	77558395	77558523
chr12	79338191	79338291
chr12	79926775	79926903
chr12	79943402	79943568
chr12	80898253	80898353
chr12	81142730	81142830
chr12	81251149	81251249
chr12	81319082	81319400
chr12	81474221	81474411
chr12	81494796	81494896
chr12	81537030	81537130
chr12	81775844	81775944
chr12	81778767	81778928
chr12	83076690	83076790
chr12	83088175	83088329
chr12	83179381	83179481
chr12	83303010	83303182
chr12	83325106	83325206
chr12	83834044	83834144
chr12	85084460	85084560
chr12	85768952	85769052
chr12	87085189	87085289
chr12	87511412	87511512
chr12	87513615	87513715
chr12	88207240	88207415
chr12	88242375	88242475
chr12	88576145	88576245
chr12	88818994	88819094
chr12	89352028	89352171
chr12	89960500	89960628
chr12	90039407	90039507
chr12	90312512	90312612
chr12	91384859	91384959
chr12	91818334	91818549
chr12	91880476	91880576
chr12	92279729	92279829
chr12	92996853	92997008
chr12	93570724	93570824
chr12	93790654	93790754
chr12	93905717	93905817
chr12	93935607	93936043
chr12	94451608	94451819
chr12	94486789	94486889
chr12	94692106	94692206
chr12	96115389	96115489
chr12	97930211	97930433
chr12	100300707	100300807
chr12	100353707	100353807
chr12	100542857	100542982
chr12	100731626	100731726
chr12	101615155	101615315
chr12	102107885	102107985
chr12	102875650	102875887
chr12	103567811	103567911
chr12	103643438	103643629
chr12	103704747	103704847
chr12	103928560	103928660
chr12	104571802	104571902
chr12	104607752	104607852
chr12	104690640	104690791
chr12	104909831	104910037
chr12	105602992	105603145
chr12	106127445	106127646
chr12	106135486	106135807
chr12	109490282	109490382
chr12	109553953	109554468
chr12	109749732	109750012
chr12	116475805	116475905
chr12	120517325	120517425
chr12	122501026	122501126
chr12	124615361	124615486
chr12	127650862	127650962
chr13	20745479	20745604
chr13	23387047	23387173
chr13	23571296	23571423
chr13	24369087	24369187
chr13	24543941	24544041
chr13	24880762	24881076
chr13	26301551	26301651
chr13	26402272	26402428
chr13	26555248	26555527
chr13	29120156	29120294
chr13	29928602	29928728
chr13	30391403	30391503
chr13	31606675	31606802
chr13	34263436	34263536
chr13	36123597	36123697
chr13	38057750	38057850
chr13	39109111	39109485
chr13	46102094	46102225
chr13	46619751	46619851
chr13	47103524	47103624
chr13	47190163	47190294
chr13	47191720	47191820
chr13	47233954	47234159
chr13	47305785	47305885
chr13	47641177	47641277
chr13	51218659	51218759
chr13	60921899	60921999
chr13	65989687	65989787
chr13	70965879	70966005
chr13	71154191	71154291
chr13	75756285	75756385
chr13	86290620	86290720
chr13	87572846	87572946
chr13	89600882	89601014
chr13	91491565	91491730
chr13	95097105	95097205
chr13	102349698	102349798
chr13	106179460	106179588
chr13	106761247	106761347
chr13	110396163	110396316
chr13	112868725	112868825
chr13	114103624	114103724
chr14	21775588	21775688
chr14	23028190	23028290
chr14	26193631	26193756
chr14	26311562	26311662
chr14	26750951	26751134
chr14	30291616	30291716
chr14	31080072	31080172
chr14	31695933	31696033
chr14	31910705	31910901
chr14	33463248	33463348
chr14	33728933	33729033
chr14	33998377	33998477
chr14	34174857	34175005
chr14	36678093	36678227
chr14	38114578	38114678
chr14	38406458	38406584
chr14	39311105	39311283
chr14	39338227	39338327
chr14	39461734	39461834
chr14	39817716	39817816
chr14	40690754	40690880
chr14	40837686	40837813
chr14	41918493	41918644
chr14	42022162	42022349
chr14	42044794	42044894
chr14	42125330	42125430
chr14	42302954	42303054
chr14	42960199	42960299
chr14	43219967	43220067
chr14	43636927	43637060
chr14	43783126	43783226
chr14	43883633	43883783
chr14	44247873	44248001
chr14	44249743	44249908
chr14	44696882	44696982
chr14	44973292	44973392
chr14	45604933	45605063
chr14	48088706	48088856
chr14	48177703	48177860
chr14	49606456	49606647
chr14	52001529	52001690
chr14	52031826	52031926
chr14	52774237	52774337
chr14	52840353	52840453
chr14	55208336	55208436
chr14	58285303	58285511
chr14	58613372	58613472
chr14	58894259	58894388
chr14	58922692	58922792
chr14	59778379	59778508
chr14	60000624	60000724
chr14	60255079	60255179
chr14	60720071	60720171
chr14	61083434	61083566
chr14	61201357	61201517
chr14	61228379	61228479
chr14	61509032	61509132
chr14	61653079	61653179
chr14	61876535	61876790
chr14	61905735	61905835
chr14	61993824	61993924
chr14	62222442	62222542
chr14	64589098	64589228
chr14	65078149	65078281
chr14	65405343	65405499
chr14	65693889	65694022
chr14	65697332	65697432
chr14	65722079	65722211
chr14	67511377	67511477
chr14	67778654	67778948
chr14	69241462	69241596
chr14	70165139	70165239
chr14	70438597	70438758
chr14	71132276	71132376
chr14	72270534	72270849
chr14	72868514	72868639
chr14	73027673	73027773
chr14	73388410	73388541
chr14	73566127	73566227
chr14	74219437	74219610
chr14	74224818	74224918
chr14	75260620	75260876
chr14	75263247	75263399
chr14	76110441	76110541
chr14	77120377	77120533
chr14	77419719	77419819
chr14	77500581	77500774
chr14	77736102	77736202
chr14	78165819	78166011
chr14	79543542	79543642
chr14	79765611	79765774
chr14	79809409	79809590
chr14	79822160	79822260
chr14	80464240	80464340
chr14	80792276	80792376
chr14	83972434	83972534
chr14	84694622	84694722
chr14	86540988	86541088
chr14	87516469	87516600
chr14	88365695	88365820
chr14	90341358	90341486
chr14	91582432	91582572
chr14	92119168	92119268
chr14	92197483	92197583
chr14	92295996	92296096
chr14	93383813	93383951
chr14	93601914	93602014
chr14	95076957	95077082
chr14	95513425	95513525
chr14	95678947	95679134
chr14	95741308	95741471
chr14	96156013	96156113
chr14	96422374	96422474
chr14	96550094	96550272
chr14	96562297	96562448
chr14	96573000	96573100
chr14	96583580	96583680
chr14	96589023	96589148
chr14	98243488	98243588
chr14	99887240	99887340
chr14	100704309	100704409
chr14	102922649	102922749
chr14	103061085	103061185
chr14	103158190	103158290
chr14	103192705	103192946
chr14	103722045	103722145
chr15	27609092	27609192
chr15	31120263	31120363
chr15	34517103	34517203
chr15	35774390	35774558
chr15	39169800	39169988
chr15	39566402	39566528
chr15	41718837	41718937
chr15	44267296	44267396
chr15	46162497	46162597
chr15	50646317	50646442
chr15	50677524	50677624
chr15	50835604	50835704
chr15	50941954	50942054
chr15	50965912	50966012
chr15	50979619	50979719
chr15	51016287	51016387
chr15	51018202	51018302
chr15	51031205	51031305
chr15	51058873	51058973
chr15	51071554	51071654
chr15	51085509	51085609
chr15	51160645	51160745
chr15	51164136	51164236
chr15	51232747	51232847
chr15	51307263	51307363
chr15	51334234	51334334
chr15	51412114	51412214
chr15	51465571	51465671
chr15	51513587	51513687
chr15	51613695	51613872
chr15	51615750	51615850
chr15	51653375	51653475
chr15	51680227	51680327
chr15	51717964	51718333
chr15	51747911	51748057
chr15	51769880	51769980
chr15	51797069	51797212
chr15	51822073	51822173
chr15	51896228	51896328
chr15	51972427	51972527
chr15	51973974	51974074
chr15	52012432	52012532
chr15	52023087	52023187
chr15	52041559	52041659
chr15	52045888	52045988
chr15	52138591	52138691
chr15	52148911	52149011
chr15	52156078	52156178
chr15	52258604	52258704
chr15	52312566	52312666
chr15	52496637	52496737
chr15	52623618	52623718
chr15	52649942	52650042
chr15	52680946	52681046
chr15	52683131	52683231
chr15	52784630	52784730
chr15	52814529	52814629
chr15	52826982	52827136
chr15	52849512	52849644
chr15	52857654	52857754
chr15	52949692	52949792
chr15	52963705	52963805
chr15	52969954	52970054
chr15	53019487	53019616
chr15	53101763	53101863
chr15	53104251	53104351
chr15	53116463	53116563
chr15	53261457	53261557
chr15	53363880	53364459
chr15	53371645	53371823
chr15	53447194	53447294
chr15	53567845	53567945
chr15	53747082	53747664
chr15	53820194	53820294
chr15	53946860	53946960
chr15	53961889	53961989
chr15	54124236	54124415
chr15	54124783	54124883
chr15	54125579	54125712
chr15	54127241	54127341
chr15	54129566	54129666
chr15	54239524	54239624
chr15	54305051	54305151
chr15	54436215	54436315
chr15	54509229	54509329
chr15	56439056	56439156
chr15	58625293	58625454
chr15	59148852	59148952
chr15	63287267	63287367
chr15	63504400	63504526
chr15	63671780	63671913
chr15	63753010	63753110
chr15	63766393	63766493
chr15	64679937	64680037
chr15	64864279	64864379
chr15	64932828	64932928
chr15	65903447	65903547
chr15	67416639	67416800
chr15	67425135	67425235
chr15	68229547	68229677
chr15	69700253	69700353
chr15	69760154	69760288
chr15	69886883	69886983
chr15	70243916	70244016
chr15	70386062	70386251
chr15	70602411	70602559
chr15	71364007	71364137
chr15	75121498	75121598
chr15	77359805	77359905
chr15	78509273	78509470
chr15	78749513	78749717
chr15	79497297	79497397
chr15	80245691	80245791
chr15	81042181	81042281
chr15	81097619	81097745
chr15	87665073	87665232
chr15	87755411	87755511
chr15	87892113	87892245
chr15	88014318	88014566
chr15	89682650	89682949
chr15	90298127	90298227
chr15	90300156	90300428
chr15	90437223	90437323
chr15	90461110	90461241
chr15	91974308	91974857
chr15	93187881	93187981
chr15	93412689	93412997
chr15	95790420	95790551
chr15	96346827	96346953
chr15	96752856	96752956
chr15	99403689	99403789
chr15	100583352	100583478
chr16	740401	740526
chr16	3162463	3162563
chr16	4071287	4071413
chr16	4770082	4770182
chr16	5111484	5111584
chr16	8775162	8775296
chr16	11387181	11387387
chr16	12383219	12383319
chr16	14212771	14212871
chr16	15090707	15090807
chr16	15581772	15581872
chr16	17158443	17158543
chr16	17410023	17410123
chr16	17421635	17421735
chr16	17575680	17575780
chr16	17617243	17617343
chr16	19122186	19122409
chr16	19407357	19407457
chr16	20528611	20528711
chr16	20706469	20706569
chr16	22379960	22380086
chr16	23551667	23551954
chr16	24579854	24579980
chr16	27608806	27608906
chr16	27616993	27617093
chr16	30868269	30868413
chr16	31085669	31085799
chr16	32560052	32560180
chr16	33871646	33871776
chr16	33876720	33876820
chr16	33878450	33878550
chr16	33879168	33879268
chr16	33881308	33881434
chr16	33884805	33884905
chr16	33894330	33894480
chr16	33895952	33896052
chr16	33903867	33904018
chr16	33945659	33945759
chr16	33954327	33954453
chr16	33959460	33959560
chr16	33959859	33959959
chr16	33960348	33960473
chr16	34000205	34000334
chr16	34005370	34005508
chr16	34021844	34021944
chr16	34182338	34182470
chr16	46388064	46388189
chr16	46390623	46390723
chr16	46391255	46391355
chr16	46392180	46392305
chr16	46405655	46405755
chr16	46408609	46408709
chr16	46412507	46412634
chr16	46413886	46413986
chr16	46416836	46416936
chr16	46423447	46423547
chr16	46423903	46424003
chr16	46425701	46425801
chr16	46426274	46426374
chr16	46432098	46432198
chr16	46436932	46437032
chr16	46437371	46437471
chr16	46440855	46440955
chr16	46442131	46442231
chr16	46443044	46443144
chr16	46447260	46447390
chr16	46450434	46450534
chr16	47021032	47021132
chr16	48768591	48768691
chr16	53467634	53467874
chr16	54129339	54129439
chr16	54206116	54206216
chr16	54961209	54961334
chr16	57852662	57852762
chr16	58016518	58016618
chr16	68778786	68778886
chr16	68783324	68783424
chr16	69579735	69579986
chr16	70628562	70628733
chr16	71033817	71033917
chr16	71194542	71194642
chr16	71200121	71200489
chr16	71629556	71629681
chr16	72773172	72773272
chr16	72986929	72987029
chr16	73204893	73204993
chr16	74332082	74332182
chr16	74519967	74520067
chr16	74642903	74643058
chr16	75079030	75079257
chr16	78168020	78168120
chr16	80297944	80298044
chr16	80644209	80644309
chr16	80647876	80648117
chr16	80653852	80653952
chr16	81170687	81170848
chr16	81801931	81802101
chr16	82184372	82184505
chr16	84130387	84130487
chr16	84509374	84509474
chr16	84908358	84908458
chr16	85384664	85384815
chr16	85588047	85588147
chr16	85709013	85709113
chr16	85887045	85887145
chr16	86440057	86440157
chr16	86878460	86878560
chr16	86935278	86935483
chr16	87274527	87274667
chr16	87351320	87351420
chr16	87397421	87397521
chr16	87898389	87898489
chr16	87959174	87959274
chr16	87966128	87966262
chr16	89638727	89638867
chr17	597651	597751
chr17	1697003	1697128
chr17	1915012	1915112
chr17	2505952	2506052
chr17	3868987	3869087
chr17	4064692	4065005
chr17	4128563	4128688
chr17	5158654	5158754
chr17	6379553	6379678
chr17	6586568	6586780
chr17	7935318	7935418
chr17	8227469	8227596
chr17	8249486	8249586
chr17	10631011	10631111
chr17	10660568	10660668
chr17	13654907	13655007
chr17	14229234	14229364
chr17	14696271	14696371
chr17	17686573	17686698
chr17	19843410	19843652
chr17	20195286	20195386
chr17	26618902	26619078
chr17	29649914	29650071
chr17	30276623	30276723
chr17	30484289	30484389
chr17	33001546	33001689
chr17	38774398	38774498
chr17	38775107	38775323
chr17	38850898	38851166
chr17	39066811	39066941
chr17	39569615	39569792
chr17	39573888	39573988
chr17	39577442	39577542
chr17	40925373	40925473
chr17	42209900	42210000
chr17	44836131	44836231
chr17	45258894	45258994
chr17	48588490	48588590
chr17	48748522	48748622
chr17	49513287	49513387
chr17	53510684	53510784
chr17	57287256	57287394
chr17	57374395	57374495
chr17	57479178	57479331
chr17	57833851	57833951
chr17	60208533	60208633
chr17	61027589	61027740
chr17	61035515	61035615
chr17	61678117	61678273
chr17	62215899	62215999
chr17	63317203	63317303
chr17	63539073	63539173
chr17	65043682	65043808
chr17	65453382	65453517
chr17	65974767	65974867
chr17	66322282	66322382
chr17	66374900	66375000
chr17	66609410	66609510
chr17	69897341	69897441
chr17	70137944	70138044
chr17	70147718	70147874
chr17	70680230	70680391
chr17	71183553	71183653
chr17	72189136	72189311
chr17	73901406	73901506
chr17	73955769	73955925
chr17	75266292	75266417
chr17	79251308	79251408
chr17	79283130	79283230
chr17	79518512	79518612
chr18	504056	504215
chr18	568930	569030
chr18	589394	589519
chr18	1393066	1393216
chr18	2755879	2755979
chr18	3058664	3058764
chr18	3257602	3257702
chr18	3313384	3313554
chr18	8974462	8974562
chr18	10141147	10141247
chr18	13542228	13542355
chr18	20544141	20544241
chr18	20839612	20839785
chr18	20840742	20840867
chr18	21022761	21022861
chr18	21432287	21432438
chr18	21795651	21795788
chr18	25185313	25185413
chr18	29952679	29952804
chr18	33516998	33517135
chr18	41614791	41614891
chr18	43431383	43431483
chr18	43632288	43632388
chr18	43779583	43779870
chr18	44048476	44048576
chr18	47637728	47637884
chr18	48137895	48138115
chr18	48146881	48146981
chr18	50319135	50319235
chr18	51183820	51183971
chr18	51762430	51762576
chr18	52434587	52434687
chr18	55373581	55373681
chr18	55764786	55764939
chr18	59319147	59319247
chr18	60538023	60538123
chr18	60905413	60905513
chr19	571114	571214
chr19	1027403	1027503
chr19	1254646	1254746
chr19	1383785	1383885
chr19	2154649	2154775
chr19	7684138	7684238
chr19	7813862	7813962
chr19	8453170	8453270
chr19	8459805	8459905
chr19	9165579	9165679
chr19	10596583	10596683
chr19	11007634	11007794
chr19	11039371	11039497
chr19	11455211	11455311
chr19	13162537	13162637
chr19	16283890	16283990
chr19	18557854	18558142
chr19	21473398	21473498
chr19	21813413	21813513
chr19	23574210	23574310
chr19	24184070	24184195
chr19	24184719	24184852
chr19	24186118	24186218
chr19	24400253	24400379
chr19	24458290	24458422
chr19	24474629	24474756
chr19	24526109	24526264
chr19	24566226	24566326
chr19	24594209	24594353
chr19	24601339	24601439
chr19	24617610	24617710
chr19	24619478	24619578
chr19	27734895	27734995
chr19	27739735	27739869
chr19	27740521	27740621
chr19	27743632	27743806
chr19	27745213	27745313
chr19	27749726	27749826
chr19	27750274	27750374
chr19	27754302	27754402
chr19	27756686	27756861
chr19	27760457	27760557
chr19	27764570	27764724
chr19	27768447	27768573
chr19	27778894	27779019
chr19	27781052	27781152
chr19	27781631	27781757
chr19	27784722	27784849
chr19	27791661	27791797
chr19	27793774	27793874
chr19	27798034	27798490
chr19	27824694	27824794
chr19	27851319	27851447
chr19	27855756	27855893
chr19	27859334	27859459
chr19	27869292	27869392
chr19	27871245	27871345
chr19	27886544	27886644
chr19	27887735	27887835
chr19	27895094	27895194
chr19	27895924	27896024
chr19	27896616	27896716
chr19	27907581	27907706
chr19	27922487	27922587
chr19	27925869	27926020
chr19	27931933	27932033
chr19	27948509	27948609
chr19	27961753	27961853
chr19	28058530	28058656
chr19	32063884	32064074
chr19	33356604	33356704
chr19	33839685	33839785
chr19	34905384	34905484
chr19	35168179	35168279
chr19	35498979	35499079
chr19	35970044	35970144
chr19	37958396	37958521
chr19	38472897	38472997
chr19	39326164	39326264
chr19	40939670	40939770
chr19	41403201	41403326
chr19	42278589	42278689
chr19	47274238	47274489
chr19	47748592	47748692
chr19	47881260	47881360
chr19	48395010	48395151
chr19	48925921	48926021
chr19	50083866	50084046
chr19	51345491	51345591
chr19	52095195	52095295
chr19	52135503	52135645
chr19	54116089	54116281
chr19	54125372	54125472
chr19	54512128	54512228
chr19	56092271	56092371
chr19_gl000208_random	2580	2736
chr19_gl000208_random	6516	6643
chr19_gl000208_random	7221	7321
chr19_gl000208_random	19457	19557
chr19_gl000208_random	23037	23137
chr19_gl000208_random	36107	36207
chr19_gl000208_random	38423	38523
chr19_gl000208_random	42267	42367
chr19_gl000208_random	44664	44764
chr19_gl000208_random	46747	46873
chr19_gl000208_random	48246	48346
chr19_gl000208_random	49385	49550
chr19_gl000208_random	50511	50611
chr19_gl000208_random	51819	51919
chr19_gl000208_random	53015	53140
chr19_gl000208_random	56091	56191
chr19_gl000208_random	82046	82146
chr19_gl000208_random	83191	83291
chr19_gl000208_random	85213	85338
chr2	567982	568082
chr2	3622726	3622852
chr2	7885595	7885695
chr2	8214242	8214342
chr2	9190377	9190502
chr2	13876842	13876942
chr2	15007148	15007432
chr2	16963620	16963720
chr2	18981659	18981851
chr2	19005884	19005984
chr2	20408010	20408138
chr2	20657526	20657848
chr2	20665997	20666145
chr2	21312746	21312846
chr2	24921138	24921267
chr2	27643955	27644284
chr2	27644755	27644918
chr2	30029441	30029541
chr2	30440819	30440919
chr2	30862874	30862974
chr2	31033255	31033498
chr2	33141283	33141383
chr2	33289696	33289821
chr2	33516527	33516627
chr2	35877127	35877227
chr2	36885682	36885845
chr2	38918010	38918304
chr2	38924386	38924486
chr2	39378218	39378391
chr2	39404259	39404359
chr2	41937089	41937189
chr2	43615760	43615860
chr2	43617117	43617255
chr2	43653717	43653817
chr2	46585558	46585683
chr2	47184361	47184553
chr2	48449196	48449296
chr2	54214574	54214703
chr2	55496343	55496468
chr2	57854275	57854375
chr2	60029207	60029307
chr2	61135281	61135381
chr2	61471850	61471950
chr2	64743789	64743958
chr2	66440014	66440176
chr2	68667818	68667918
chr2	71352808	71352954
chr2	74080866	74080966
chr2	75776818	75776918
chr2	85624111	85624240
chr2	96851175	96851601
chr2	96871768	96871896
chr2	96917520	96917620
chr2	97346296	97346486
chr2	97380382	97380551
chr2	97442521	97442621
chr2	97485016	97485116
chr2	97538245	97538345
chr2	97617751	97617851
chr2	99410884	99411088
chr2	99445362	99445462
chr2	99797569	99797695
chr2	100273474	100273636
chr2	100343821	100344016
chr2	100672955	100673147
chr2	101737169	101737269
chr2	102772714	102772814
chr2	104003430	104003530
chr2	104660547	104660647
chr2	104793835	104793935
chr2	105622155	105622392
chr2	107192546	107192732
chr2	109955358	109955458
chr2	111505216	111505356
chr2	113835957	113836084
chr2	115695086	115695186
chr2	118227931	118228056
chr2	118715964	118716108
chr2	120824770	120824977
chr2	120865804	120865904
chr2	121156777	121156934
chr2	121387923	121388051
chr2	122757232	122757332
chr2	128169081	128169181
chr2	130715515	130715763
chr2	132975085	132975185
chr2	132982090	132982223
chr2	132983037	132983163
chr2	132983627	132983769
chr2	132985092	132985219
chr2	132986985	132987153
chr2	132998289	132998389
chr2	132998988	132999088
chr2	132999911	133000011
chr2	133000543	133000643
chr2	133002624	133002724
chr2	133011873	133011973
chr2	133012531	133012631
chr2	133013058	133013220
chr2	133020065	133020190
chr2	133021705	133021805
chr2	133023500	133023626
chr2	133025325	133025451
chr2	133026144	133026244
chr2	133028919	133029019
chr2	133029638	133029738
chr2	133030941	133031041
chr2	133032639	133032739
chr2	133037484	133037584
chr2	134668695	134668795
chr2	135713478	135713695
chr2	137937681	137937781
chr2	140536722	140536861
chr2	143004672	143004772
chr2	143701973	143702108
chr2	144187670	144187770
chr2	148207330	148207456
chr2	150796486	150796628
chr2	150848285	150848446
chr2	151035237	151035337
chr2	151064565	151064690
chr2	154078773	154078873
chr2	154892373	154892498
chr2	156129047	156129147
chr2	156165037	156165176
chr2	157862222	157862347
chr2	161980337	161980463
chr2	162701412	162701721
chr2	164225861	164225961
chr2	164636800	164636900
chr2	165550005	165550153
chr2	169820795	169820993
chr2	172128037	172128137
chr2	174545504	174545604
chr2	175031108	175031208
chr2	175056459	175056559
chr2	181229418	181229586
chr2	181520401	181520501
chr2	181628452	181628552
chr2	184104518	184104618
chr2	186678560	186678660
chr2	187305481	187305581
chr2	187636647	187636772
chr2	188645116	188645216
chr2	188932523	188932623
chr2	190090861	190090988
chr2	190352041	190352296
chr2	192035184	192035284
chr2	192194572	192194810
chr2	192223084	192223211
chr2	192280750	192280850
chr2	193967719	193967819
chr2	196172560	196172686
chr2	197157224	197157324
chr2	198364680	198364780
chr2	200896655	200896755
chr2	201107882	201107982
chr2	201543290	201543424
chr2	204447451	204447551
chr2	205889892	205889992
chr2	205899749	205899849
chr2	208890264	208890364
chr2	209264085	209264185
chr2	212243389	212243554
chr2	212803423	212803523
chr2	212803889	212804148
chr2	212822786	212823053
chr2	213631934	213632034
chr2	213839096	213839196
chr2	216159756	216159856
chr2	216795724	216795852
chr2	217605808	217605908
chr2	217615809	217615909
chr2	217622424	217622550
chr2	217955692	217955888
chr2	218306153	218306253
chr2	219309401	219309531
chr2	219996184	219996310
chr2	221089956	221090207
chr2	221137913	221138040
chr2	221142254	221142694
chr2	222210935	222211035
chr2	222215544	222215644
chr2	222659042	222659217
chr2	223731418	223731518
chr2	224082189	224082289
chr2	224822076	224822176
chr2	226105919	226106150
chr2	226974109	226974209
chr2	226984649	226984779
chr2	226989512	226989687
chr2	228331043	228331235
chr2	228332970	228333070
chr2	230045476	230045576
chr2	231955895	231955995
chr2	233160749	233160849
chr2	237654497	237654844
chr2	237907015	237907115
chr2	237961589	237961719
chr20	4118741	4118841
chr20	6646190	6646290
chr20	8962308	8962532
chr20	10903151	10903251
chr20	12891481	12891631
chr20	15278649	15278926
chr20	17576351	17576451
chr20	19365602	19365702
chr20	19377477	19377602
chr20	19747848	19748030
chr20	19788179	19788279
chr20	19980186	19980338
chr20	20739984	20740119
chr20	21663313	21663413
chr20	22255250	22255350
chr20	23184558	23184658
chr20	24218250	24218350
chr20	24220464	24220564
chr20	24387881	24387981
chr20	24965387	24965516
chr20	29831850	29831950
chr20	30266474	30266624
chr20	30335490	30335590
chr20	30815269	30815369
chr20	30844501	30844601
chr20	31319639	31319739
chr20	31779413	31779546
chr20	31989291	31989471
chr20	32898408	32898534
chr20	36632917	36633043
chr20	37228257	37228357
chr20	38221935	38222117
chr20	38723085	38723185
chr20	39292984	39293084
chr20	39587422	39587522
chr20	39694978	39695119
chr20	39695605	39695733
chr20	39707192	39707317
chr20	40091912	40092012
chr20	40104867	40105020
chr20	40136478	40136578
chr20	40241099	40241199
chr20	40279371	40279471
chr20	40322101	40322279
chr20	40818159	40818259
chr20	40819479	40819579
chr20	40825344	40825444
chr20	41106165	41106321
chr20	41142658	41142797
chr20	42356710	42356810
chr20	42404745	42404845
chr20	44507499	44507599
chr20	45437301	45437401
chr20	45443389	45443489
chr20	45771175	45771305
chr20	45786359	45786459
chr20	46875660	46875760
chr20	46924250	46924350
chr20	46927512	46927612
chr20	46935279	46935379
chr20	47314763	47314918
chr20	47428666	47428841
chr20	47521707	47521807
chr20	48758855	48758982
chr20	49183032	49183161
chr20	49273430	49273530
chr20	49286773	49286873
chr20	49426346	49426472
chr20	49777094	49777253
chr20	50351579	50351731
chr20	50419784	50419884
chr20	50575669	50575769
chr20	50784306	50784406
chr20	54153436	54153536
chr20	55327689	55327789
chr20	55925941	55926041
chr20	58501067	58501167
chr20	58628473	58628647
chr20	58847990	58848156
chr20	62259781	62259881
chr21	10702168	10702869
chr21	10705649	10705792
chr21	10710876	10711035
chr21	10712606	10712706
chr21	10714793	10715082
chr21	10715495	10715669
chr21	10716199	10716299
chr21	10719233	10719333
chr21	10722631	10722757
chr21	10735482	10735582
chr21	10745474	10745609
chr21	10755010	10755110
chr21	10760828	10760928
chr21	10765290	10765417
chr21	10773431	10773531
chr21	15690333	15690433
chr21	16072573	16072673
chr21	16202777	16202877
chr21	18478432	18478532
chr21	27228087	27228187
chr21	28250891	28250991
chr21	30754479	30754579
chr21	30757481	30757581
chr21	30768872	30768972
chr21	31261108	31261208
chr21	33984839	33984939
chr21	39512433	39512625
chr21	39606832	39606932
chr21	39633443	39633543
chr21	39633928	39634081
chr21	39715748	39715991
chr21	39786869	39786969
chr21	40556626	40556726
chr21	40705618	40705718
chr21	41074101	41074300
chr21	41179839	41179939
chr21	41739893	41739993
chr21	41754657	41755080
chr21	42032737	42032837
chr21	42396341	42396529
chr21	42693388	42693488
chr21	43203890	43203990
chr21	43346665	43346765
chr21	43378321	43378421
chr21	43783636	43783736
chr21	44376003	44376172
chr21	44764352	44764452
chr21	45621264	45621391
chr21	46193705	46193830
chr21	47088282	47088382
chr21	9826334	9826795
chr22	18880593	18880718
chr22	19794241	19794341
chr22	21462810	21462945
chr22	22054280	22054380
chr22	22337209	22337309
chr22	23489877	23490070
chr22	24045942	24046042
chr22	26393012	26393112
chr22	26945134	26945277
chr22	27099655	27099755
chr22	31928086	31928214
chr22	32976106	32976259
chr22	43511080	43511180
chr22	43541047	43541147
chr22	47856771	47856871
chr22	49029274	49029370
chr22	49467767	49467867
chr3	3728773	3728873
chr3	4566202	4566335
chr3	4730143	4730412
chr3	4918015	4918141
chr3	4950594	4950721
chr3	5364476	5364606
chr3	8473915	8474015
chr3	8498148	8498273
chr3	8522435	8522535
chr3	8647170	8647298
chr3	9236362	9236462
chr3	10179031	10179131
chr3	10801059	10801159
chr3	12470399	12470499
chr3	12598423	12598551
chr3	14271375	14271475
chr3	15675730	15675909
chr3	15915019	15915306
chr3	16531638	16531738
chr3	17382328	17382453
chr3	18168411	18168536
chr3	18676864	18676964
chr3	18809497	18809597
chr3	18882091	18882289
chr3	18884738	18885047
chr3	20564187	20564287
chr3	23059292	23059447
chr3	25896027	25896286
chr3	26519002	26519102
chr3	28060720	28060820
chr3	28830139	28830239
chr3	29978880	29978980
chr3	33112817	33112917
chr3	33360022	33360122
chr3	33483332	33483462
chr3	34409214	34409373
chr3	37905877	37905977
chr3	38045981	38046081
chr3	39942209	39942309
chr3	40024737	40024837
chr3	40509724	40509824
chr3	41026896	41027046
chr3	42530660	42530789
chr3	50980376	50980476
chr3	55428936	55429036
chr3	58457204	58457361
chr3	59233409	59233509
chr3	59987745	59987845
chr3	61648883	61648983
chr3	61772994	61773094
chr3	61788882	61788982
chr3	61797919	61798019
chr3	61824982	61825127
chr3	61843758	61843920
chr3	61858682	61858782
chr3	61942223	61942323
chr3	61992813	61992940
chr3	61993278	61993462
chr3	62010271	62010371
chr3	62035960	62036060
chr3	62037199	62037426
chr3	62079449	62079549
chr3	62233727	62233827
chr3	62258984	62259084
chr3	62269617	62269717
chr3	62286592	62286807
chr3	62305751	62305878
chr3	62310068	62310168
chr3	62317075	62317248
chr3	62497606	62497706
chr3	62525887	62525987
chr3	62576196	62576296
chr3	62581048	62581148
chr3	62620199	62620299
chr3	62846816	62846916
chr3	62916849	62916949
chr3	62933385	62933485
chr3	63041689	63041789
chr3	63059512	63059612
chr3	63072953	63073053
chr3	63159957	63160057
chr3	63162255	63162355
chr3	63219306	63219406
chr3	63491219	63491319
chr3	63562544	63562793
chr3	63579211	63579311
chr3	63622262	63622362
chr3	63659705	63659805
chr3	63660341	63660441
chr3	63706603	63706703
chr3	63734834	63734934
chr3	63740005	63740105
chr3	63777512	63777612
chr3	63805492	63805592
chr3	63822097	63822197
chr3	63881763	63881863
chr3	63895534	63895634
chr3	63915945	63916045
chr3	63926184	63926444
chr3	64949136	64949236
chr3	64950485	64950585
chr3	64950981	64951081
chr3	64951965	64952065
chr3	66813897	66813997
chr3	67252647	67252747
chr3	69177924	69178049
chr3	71666071	71666171
chr3	73518715	73518815
chr3	79652444	79652604
chr3	79700748	79700848
chr3	80613640	80613740
chr3	81000669	81000769
chr3	81298819	81298919
chr3	83617508	83617608
chr3	86430786	86430886
chr3	87119324	87119424
chr3	93515055	93515155
chr3	94680687	94680935
chr3	95618530	95618661
chr3	99703665	99703765
chr3	102173275	102173375
chr3	106396258	106396408
chr3	106404910	106405010
chr3	111300985	111301085
chr3	111500836	111501034
chr3	112913802	112913902
chr3	113255833	113255958
chr3	114150712	114150812
chr3	115848286	115848414
chr3	116895048	116895191
chr3	117347916	117348057
chr3	120429324	120429424
chr3	120514965	120515065
chr3	122162634	122162734
chr3	124114930	124115055
chr3	124798701	124798801
chr3	125686124	125686250
chr3	126202755	126202855
chr3	127842773	127842926
chr3	129225331	129225618
chr3	132036601	132036701
chr3	132381022	132381363
chr3	132577491	132577644
chr3	133336951	133337051
chr3	133801987	133802087
chr3	135463474	135463574
chr3	135741808	135741908
chr3	135968144	135968244
chr3	138405731	138405831
chr3	141462277	141462404
chr3	141772962	141773062
chr3	143572649	143572777
chr3	144014269	144014396
chr3	144095009	144095109
chr3	146139671	146139912
chr3	146400211	146400370
chr3	146876516	146876651
chr3	148966022	148966122
chr3	148995347	148995693
chr3	148997729	148997875
chr3	149000653	149000916
chr3	149001324	149001559
chr3	149119502	149119627
chr3	149125699	149125799
chr3	150072147	150072300
chr3	150160079	150160246
chr3	150487466	150487566
chr3	150566936	150567224
chr3	150623855	150623955
chr3	151098827	151098927
chr3	152354789	152354889
chr3	152687864	152687989
chr3	153932609	153932709
chr3	154396271	154396371
chr3	154656321	154656421
chr3	155572222	155572406
chr3	156644480	156644607
chr3	158369189	158369289
chr3	158681696	158681899
chr3	158763098	158763318
chr3	159712142	159712242
chr3	161123334	161123494
chr3	161125097	161125256
chr3	161130038	161130164
chr3	161138608	161138838
chr3	161140162	161140314
chr3	161167233	161167333
chr3	161193819	161193919
chr3	161317597	161317697
chr3	161525740	161525840
chr3	162176287	162176387
chr3	162391324	162391424
chr3	162414580	162414680
chr3	163261562	163261714
chr3	163451343	163451472
chr3	163917896	163918059
chr3	163968760	163968913
chr3	163981784	163981884
chr3	164089939	164090039
chr3	164242036	164242191
chr3	164251221	164251321
chr3	165570745	165570904
chr3	166547719	166547898
chr3	167186094	167186227
chr3	167446623	167446723
chr3	167508101	167508201
chr3	168175992	168176092
chr3	169147240	169147340
chr3	169272739	169272865
chr3	169311031	169311161
chr3	169625384	169625484
chr3	169764517	169764617
chr3	170025823	170025923
chr3	170210821	170210983
chr3	170524463	170524601
chr3	170633494	170633594
chr3	170845502	170845675
chr3	171524344	171524444
chr3	171531880	171531980
chr3	171858849	171858995
chr3	171936868	171936994
chr3	174673995	174674201
chr3	174780040	174780140
chr3	174958314	174958414
chr3	174976609	174976709
chr3	174987253	174987490
chr3	174988111	174988239
chr3	175048435	175048535
chr3	175053126	175053264
chr3	175054302	175054461
chr3	175057087	175057216
chr3	175073610	175073710
chr3	175135456	175135556
chr3	175270910	175271039
chr3	175309716	175309816
chr3	175359178	175359340
chr3	175400205	175400305
chr3	175404724	175404849
chr3	175408127	175408227
chr3	177138597	177138791
chr3	177353763	177353863
chr3	177440300	177440400
chr3	178302745	178302872
chr3	181737854	181737954
chr3	181826531	181826675
chr3	183483277	183483427
chr3	183684174	183684307
chr3	185216750	185216850
chr3	187754223	187754448
chr3	187754910	187755010
chr3	187999519	187999619
chr3	188397563	188397663
chr3	188557028	188557227
chr3	188817537	188817669
chr3	189013922	189014022
chr3	189034301	189034401
chr3	192569801	192569928
chr3	192625747	192625920
chr3	193007125	193007225
chr3	193310877	193311007
chr3	193509489	193509589
chr3	193552498	193552598
chr3	193598306	193598406
chr3	193628838	193629027
chr3	194107442	194107542
chr3	194393183	194393283
chr3	194581530	194581655
chr3	195266445	195266545
chr3	195865979	195866079
chr3	196070115	196070306
chr3	196228447	196228547
chr3	196330512	196330612
chr3	196534601	196534831
chr3	196547573	196547673
chr3	197386238	197386338
chr3	197633876	197633976
chr4	4858695	4858822
chr4	4970105	4970230
chr4	6666200	6666300
chr4	8501325	8501425
chr4	13266342	13266442
chr4	13703641	13703741
chr4	17492399	17492570
chr4	21414458	21414698
chr4	25022968	25023068
chr4	26398422	26398619
chr4	27178804	27178904
chr4	27182415	27182515
chr4	28261328	28261859
chr4	28711677	28711777
chr4	35248731	35248831
chr4	39614722	39614822
chr4	40672704	40672842
chr4	41218391	41218491
chr4	41333413	41333513
chr4	41447720	41447820
chr4	42711880	42711980
chr4	48331382	48331526
chr4	48855203	48855243
chr4	57609926	57610026
chr4	63672792	63672928
chr4	65711219	65711319
chr4	65820327	65820508
chr4	68264282	68264407
chr4	69778624	69778724
chr4	70573702	70573802
chr4	71053136	71053236
[truncated: 873 more rows]
